# Supplementary material for: Systematic Investigation of Immune-Related lncRNA Landscape Reveals a Potential Long Non-Coding RNA Signature for Predicting Prognosis in Renal Cell Carcinoma
Source: Front Genet. 2022 Jul 4;13:890641. doi: 10.3389/fgene.2022.890641 (PMC9289211; doi:10.3389/fgene.2022.890641)
Supplement: Supplementary file 6 [file DataSheet1.xlsx]

## Sheet: Supplementary Table1
Supplementary Table1: TR-lncRNAs by comparing RCC tumors with controls
Geneid	GSE167573		GSE151419		GSE126964
	log2FoldChange	padj	log2FoldChange	padj	log2FoldChange	padj
cdr1-as_homosapiens_1	1.82825	0.000231875	4.23668	0.0427619	4.34266	6.51785e-05
ENSG00000162888.4	1.67502	1.73225e-09	1.63124	9.36609e-05	1.57826	8.93521e-05
ENSG00000172965.14	1.05394	0.00551033	2.87835	1.01461e-42	2.41066	6.40618e-25
ENSG00000176659.7	1.45145	2.93972e-05	2.61622	3.89408e-05	2.49087	5.97236e-13
ENSG00000176753.5	-1.21198	0.00758966	-2.62228	0.00187996	-2.18727	0.0041871
ENSG00000177133.10	-2.46995	0.00115213	-7.04081	5.27418e-24	-8.07749	6.31536e-49
ENSG00000177234.7	-1.48798	0.0010703	-4.48535	1.41116e-21	-4.33366	2.98017e-05
ENSG00000179428.2	1.59539	0.0290288	3.45873	1.96876e-05	4.06079	3.62461e-06
ENSG00000183242.11	-1.67943	0.000103356	-2.24472	0.000152798	-3.77932	3.42948e-09
ENSG00000185186.8	1.63975	0.00129101	3.37994	0.000397357	1.71622	0.00988569
ENSG00000187621.14	-1.83538	9.47713e-13	-4.64207	1.27376e-18	-3.63727	1.53167e-09
ENSG00000188242.4	-1.76537	0.000441482	-2.96081	7.93535e-18	-2.56074	6.85518e-16
ENSG00000189238.5	2.09599	9.06802e-06	2.82888	0.000348473	3.42927	8.06635e-09
ENSG00000196167.9	-1.54904	2.30561e-08	-1.39936	0.0007579	-1.23469	0.0271981
ENSG00000197099.8	-2.34857	1.55378e-09	-6.16671	4.91489e-50	-6.6097	1.52416e-155
ENSG00000197308.8	-1.8377	0.0219353	-6.47102	1.01837e-26	-7.09602	3.85371e-29
ENSG00000197989.13	1.28324	2.04842e-05	2.53786	1.09373e-09	1.3619	2.45593e-07
ENSG00000203865.9	-1.39896	0.000112797	-2.47085	4.00818e-31	-2.19787	1.6719e-19
ENSG00000203900.2	-3.0176	0.000371496	-3.38583	0.000656223	-5.16674	5.08257e-05
ENSG00000203999.8	1.39014	8.42538e-05	1.58952	0.0389823	3.21478	3.5028e-08
ENSG00000204044.6	3.0049	7.84246e-09	4.96213	2.82921e-15	3.34758	9.07763e-06
ENSG00000204261.8	1.28428	3.97538e-05	2.29359	4.78325e-37	2.27647	8.54631e-18
ENSG00000205488.8	-3.06896	0.00500858	-7.14075	2.98873e-43	-6.37081	5.86053e-23
ENSG00000206195.10	2.01939	1.60718e-06	2.95106	2.70353e-11	3.68028	2.68006e-15
ENSG00000213373.7	-1.78034	0.00343052	-1.95084	0.0112867	-1.85093	0.0323329
ENSG00000213963.6	-1.69869	1.23953e-06	-3.41626	8.68228e-57	-4.15977	3.22521e-107
ENSG00000214145.6	2.71866	5.29757e-08	5.162	7.60899e-34	6.12315	4.03837e-38
ENSG00000214888.2	-1.59304	1.38163e-12	-1.39655	0.0034614	-1.74776	0.000374209
ENSG00000214922.9	1.48934	0.000621677	1.66589	3.51313e-16	1.77979	8.00101e-33
ENSG00000215231.7	-2.80413	0.00183887	-7.22565	3.91081e-83	-7.48071	1.95505e-12
ENSG00000215765.3	2.58315	0.000183082	2.65961	8.89688e-05	3.21453	2.31166e-11
ENSG00000222041.10	1.96091	1.9648e-08	2.26479	2.08197e-18	2.88833	1.23361e-33
ENSG00000223392.1	-1.19822	0.00793555	-2.51724	0.0017029	-3.33236	7.97907e-16
ENSG00000223414.2	-2.46155	3.87421e-07	-4.40408	5.48436e-05	-6.24817	9.87107e-15
ENSG00000223485.1	1.77639	0.0120295	3.66334	2.80001e-05	3.7842	1.47018e-05
ENSG00000223534.1	1.59187	2.17115e-08	2.81172	2.35101e-18	3.17912	5.85055e-21
ENSG00000223784.1	2.81494	0.000739095	3.82797	9.88379e-13	4.62204	8.90141e-17
ENSG00000223985.1	-1.41181	0.0488214	-5.23436	6.47768e-09	-3.73267	0.000249032
ENSG00000224269.1	-1.59597	0.0169672	-3.17942	0.0239185	-6.07213	8.45652e-09
ENSG00000224272.2	-1.07705	0.0342681	-2.6406	6.03147e-05	-4.14612	8.18927e-10
ENSG00000224397.5	1.36479	0.000581649	3.78925	1.27392e-13	3.23749	1.81828e-14
ENSG00000224417.2	-1.249	0.0428403	-2.50458	8.85016e-05	-4.44846	3.65411e-06
ENSG00000224459.1	-1.12882	1.15919e-06	-1.69789	4.21631e-06	-1.02697	0.0130037
ENSG00000224652.1	-2.4115	7.55293e-06	-3.77823	6.56945e-05	-5.43086	6.06072e-11
ENSG00000224730.1	1.62057	0.000391227	2.38787	8.83684e-07	2.42271	7.17018e-10
ENSG00000224818.1	1.28648	0.00166856	2.56413	3.8735e-08	2.18086	2.22911e-05
ENSG00000224950.2	-2.36996	0.00720788	-3.12878	1.28615e-13	-3.51088	9.49068e-22
ENSG00000224959.1	1.84231	3.59307e-05	2.25357	0.00490387	1.58183	0.00436896
ENSG00000225062.1	-1.37304	3.51417e-06	-1.23583	0.00277346	-1.30293	1.19297e-07
ENSG00000225216.6	2.14773	3.08943e-10	2.6808	1.93375e-11	2.57975	2.81803e-18
ENSG00000225511.6	4.01778	6.40273e-15	4.37539	8.24699e-11	4.75763	1.42182e-16
ENSG00000225670.4	2.05422	6.68682e-06	2.49073	6.90127e-05	2.52112	0.000239296
ENSG00000225756.1	-1.25655	0.03382	-1.99471	0.0105952	-2.75238	1.28349e-08
ENSG00000225783.6	2.79014	0.00427604	3.21723	1.16803e-08	3.59506	1.6685e-09
ENSG00000225945.1	-1.36846	0.000278788	-1.85484	0.00508209	-1.08262	0.0140736
ENSG00000226122.1	-1.89335	0.00075961	-4.03111	1.32214e-17	-3.00229	1.2631e-08
ENSG00000226403.1	-1.03112	2.86227e-06	-1.55691	0.00586568	-1.77095	3.92129e-08
ENSG00000226751.2	1.31445	0.00161805	3.14535	2.2967e-06	3.55095	9.68878e-13
ENSG00000226791.6	1.28599	0.00962566	2.67702	1.02457e-08	3.03422	1.00291e-16
ENSG00000226812.2	-3.05963	0.000427242	-4.86349	3.01902e-10	-6.65464	3.50851e-26
ENSG00000227028.6	-1.04094	0.000336786	-1.1276	0.000252888	-1.07614	0.00766205
ENSG00000227091.1	-1.57501	0.000383041	-1.83362	0.0342278	-3.7352	2.60009e-07
ENSG00000227107.1	-1.22948	2.07293e-06	-2.12275	2.40114e-06	-1.88749	1.06365e-07
ENSG00000227145.1	2.59191	0.0389176	3.34007	0.00045078	4.72921	1.37888e-05
ENSG00000227217.1	2.05177	0.00368224	2.85905	0.00141056	3.4441	1.29022e-05
ENSG00000227230.1	1.22492	2.5041e-06	1.27044	2.89051e-07	1.66939	1.59245e-15
ENSG00000227502.2	3.30568	1.34836e-10	3.14849	1.86738e-09	2.20761	6.46421e-08
ENSG00000227954.6	-1.33754	0.0028853	-3.33299	2.85526e-15	-3.1939	5.40586e-14
ENSG00000228055.2	-2.9477	0.00220554	-4.77592	1.40328e-07	-6.45594	5.06569e-21
ENSG00000228271.1	4.61252	2.28136e-12	5.12215	5.87912e-14	7.62267	4.50764e-25
ENSG00000228417.1	1.31267	0.00167603	3.26562	1.39428e-10	4.66928	1.48463e-28
ENSG00000228427.1	1.13038	0.000650879	2.56747	1.48316e-05	2.15703	1.34663e-07
ENSG00000228701.1	-1.27055	0.0114283	-1.8616	0.0058892	-1.58282	0.000925248
ENSG00000228741.2	-1.17298	0.00155556	-1.86482	0.00366106	-2.29628	3.56461e-06
ENSG00000228835.1	-1.36767	0.00140268	-2.4016	3.88897e-06	-3.31401	1.79226e-14
ENSG00000228944.1	-2.14459	0.000166749	-3.65244	1.01702e-15	-3.3081	7.8327e-07
ENSG00000229005.2	-2.29697	1.25489e-05	-5.06122	7.14511e-47	-5.07649	1.10434e-33
ENSG00000229116.2	2.1877	0.00104038	3.37862	0.000623306	2.44375	0.00255966
ENSG00000229124.6	1.75253	1.50152e-09	2.76376	3.55474e-30	3.47109	6.31536e-49
ENSG00000229512.1	1.4018	0.00271596	1.45217	0.00407219	1.53825	6.95225e-06
ENSG00000229664.1	1.79727	0.0136665	2.27653	0.00278389	2.57804	0.0001903
ENSG00000229891.1	3.77932	9.08477e-09	1.27584	0.0230483	1.16064	0.0481223
ENSG00000229950.1	-1.73209	0.000948414	-1.3317	0.0477219	-1.7473	0.0029936
ENSG00000230027.1	-2.85218	0.000668409	-3.70842	0.00586955	-5.70745	1.98612e-12
ENSG00000230113.1	1.45626	1.16375e-09	1.6334	3.12882e-10	1.7288	2.24219e-13
ENSG00000230115.1	1.36803	0.0223767	2.11446	0.0196684	2.59908	0.000696679
ENSG00000230155.6	1.00806	1.40817e-06	1.54579	9.39391e-05	1.08271	1.95448e-08
ENSG00000230385.1	1.59916	0.0149927	2.11489	0.00662849	2.17763	4.12547e-05
ENSG00000230387.2	-1.93256	0.035187	-3.67804	1.02819e-08	-3.23866	0.000174929
ENSG00000230393.1	1.29316	0.00136101	2.81187	9.31596e-06	2.77083	2.2341e-08
ENSG00000230438.6	1.02098	0.000756926	2.24103	4.04711e-06	2.76533	1.37151e-10
ENSG00000230442.5	-2.09388	0.00316178	-5.14475	3.68182e-19	-7.63728	8.45521e-40
ENSG00000230499.1	1.57666	0.000287864	2.6104	1.09729e-05	3.30064	1.18583e-15
ENSG00000230550.1	-1.93693	5.75577e-10	-3.43924	2.45678e-19	-2.34338	2.02223e-07
ENSG00000230838.1	2.05413	0.00561107	3.40787	0.000264743	3.2961	2.718e-05
ENSG00000230943.1	1.26037	0.0479662	2.06989	0.0228328	3.24824	0.000184029
ENSG00000231062.1	-1.96732	0.000215033	-4.1706	1.61549e-13	-4.34926	1.27608e-09
ENSG00000231210.2	-2.46282	5.431e-05	-3.3414	1.22837e-12	-2.85138	4.82317e-06
ENSG00000231324.1	-3.23718	9.67655e-05	-4.18201	4.32226e-05	-5.65846	9.44029e-15
ENSG00000231528.2	1.73131	0.0152026	2.68931	6.60408e-08	1.95386	1.11984e-05
ENSG00000231607.8	1.14609	1.47177e-08	1.87905	3.7387e-10	1.23198	4.89228e-07
ENSG00000231638.1	-1.81991	8.99583e-05	-4.19002	6.27369e-20	-4.27882	5.34845e-21
ENSG00000231652.2	1.49096	6.88968e-06	2.86923	9.38979e-07	3.01864	3.56502e-15
ENSG00000231728.3	1.09273	0.000333412	1.70721	0.00919408	2.22721	3.66861e-11
ENSG00000231868.1	-1.32691	0.00118318	-1.90308	0.00115719	-1.74053	0.00145826
ENSG00000231976.7	2.43043	0.00123278	1.77112	4.41969e-05	3.19758	1.82609e-13
ENSG00000232085.1	1.13021	1.99475e-06	1.6595	4.30651e-05	1.77593	1.73749e-10
ENSG00000232335.1	2.74167	0.000937538	1.64197	0.00791945	3.87202	8.73516e-11
ENSG00000232527.7	1.71769	0.00796495	1.1877	0.00228437	1.61789	0.002735
ENSG00000232679.1	1.64974	0.0264506	3.75528	0.000668094	4.21129	0.000613743
ENSG00000232814.2	2.03368	0.00193297	2.09601	9.95788e-07	1.08945	0.00440821
ENSG00000233029.3	1.33865	0.00123439	2.02388	0.0129156	2.46183	3.81341e-09
ENSG00000233030.2	1.62252	7.14122e-06	2.49937	0.000336922	2.22005	7.25117e-07
ENSG00000233038.5	2.62491	6.73821e-11	3.26621	3.2218e-15	3.6418	2.52866e-18
ENSG00000233077.1	1.46286	0.000479673	2.32513	0.00115092	4.20103	4.12067e-16
ENSG00000233078.1	-1.98995	0.00191723	-4.67405	5.72233e-06	-6.37238	6.57277e-06
ENSG00000233101.10	-1.15543	1.58419e-05	-2.18744	9.91905e-22	-1.73661	2.15229e-12
ENSG00000233117.2	1.46712	0.00136149	1.52605	0.00320372	1.22891	0.00983075
ENSG00000233154.5	-2.30875	2.96428e-07	-4.41898	1.03275e-25	-5.37757	3.98318e-82
ENSG00000233175.2	1.56477	5.68327e-06	2.20859	1.52669e-16	2.42596	7.97203e-13
ENSG00000233271.1	-2.44655	4.92365e-06	-5.03895	3.44913e-13	-6.59483	6.31593e-30
ENSG00000233355.6	-1.13619	0.000989914	-1.98553	1.61397e-05	-2.58507	9.50403e-14
ENSG00000233593.6	1.12813	0.0108484	2.22538	3.60249e-07	2.04532	2.80853e-07
ENSG00000233610.1	2.76964	0.0186248	6.57629	7.25656e-20	6.78412	3.66015e-17
ENSG00000233850.1	-2.21856	5.52428e-06	-2.45813	0.00184864	-2.90661	5.67964e-06
ENSG00000234211.2	1.4175	1.48259e-05	2.7374	6.66092e-10	2.67177	8.03856e-12
ENSG00000234336.6	1.21383	1.96849e-05	1.49467	8.75655e-05	1.84233	2.0159e-11
ENSG00000234380.1	3.23991	0.000992135	6.3905	2.02283e-13	6.19314	6.58771e-13
ENSG00000234484.1	1.57798	0.00131932	2.12154	0.000259161	2.17924	2.61061e-06
ENSG00000234511.8	1.43872	3.3936e-05	2.4252	2.07371e-16	3.08351	6.71398e-23
ENSG00000234546.2	2.64996	0.00730086	3.17798	4.99713e-09	2.52146	2.27948e-09
ENSG00000234571.1	1.94171	5.15722e-05	2.41436	0.000178504	2.62949	1.76206e-08
ENSG00000234961.1	1.53178	2.88716e-07	2.74082	2.69139e-41	3.34537	5.64199e-46
ENSG00000234996.3	-1.33564	7.53717e-11	-4.18187	3.85346e-46	-4.02402	9.97479e-31
ENSG00000235204.1	1.41224	1.1466e-06	1.80729	0.00520789	2.01285	1.0233e-05
ENSG00000235366.2	-1.98625	1.15973e-06	-6.7508	1.12592e-61	-7.30313	1.42375e-36
ENSG00000235531.9	2.98737	1.94339e-20	2.82013	2.42076e-22	3.10233	1.1142e-29
ENSG00000235576.1	2.63296	0.0144511	2.56869	0.000509571	3.26574	0.000499597
ENSG00000235770.5	1.4094	0.00448788	2.92379	3.40447e-06	2.07043	0.000154206
ENSG00000236066.5	1.06329	2.95786e-05	2.20944	0.00273364	2.6019	1.09956e-08
ENSG00000236234.1	1.17737	0.000964017	1.55472	8.58219e-07	1.32504	0.000107345
ENSG00000236283.3	-1.10452	0.0134117	-2.76309	7.42038e-10	-2.55298	1.57696e-06
ENSG00000236352.1	-1.00568	0.0298469	-1.80137	0.0090549	-1.51777	0.00268938
ENSG00000236841.7	3.07149	1.26524e-06	4.16585	3.74891e-12	3.96516	2.89083e-12
ENSG00000237234.6	1.23033	0.0031944	3.48465	9.23622e-17	3.84229	6.70003e-28
ENSG00000237286.1	2.17004	3.56079e-07	3.15853	5.46318e-10	3.26644	2.75075e-11
ENSG00000237292.1	-1.63118	1.57754e-07	-2.05996	0.0427138	-2.11877	0.00062622
ENSG00000237324.3	-1.38824	0.000269714	-1.53255	0.000777444	-1.1044	0.00143386
ENSG00000237327.1	-1.51201	0.000593552	-4.22688	7.79285e-09	-4.6733	5.90991e-22
ENSG00000237400.1	-2.84363	6.82359e-06	-4.87772	7.38383e-07	-6.10553	9.71258e-28
ENSG00000237480.1	-1.60579	0.000166469	-3.6339	6.65782e-12	-3.78066	1.22012e-12
ENSG00000237517.8	2.54506	4.17567e-07	2.63931	1.33215e-16	2.48642	9.27618e-12
ENSG00000237568.1	1.45276	0.00411033	3.79129	4.02136e-13	3.62894	1.50196e-11
ENSG00000237640.1	-1.54779	0.00356905	-1.77527	0.00687373	-2.25448	5.80757e-08
ENSG00000237707.1	-2.40401	4.54356e-07	-5.2632	4.03417e-30	-5.27923	3.70785e-35
ENSG00000237798.1	1.53259	9.61843e-07	1.40525	0.000165764	2.46525	1.38182e-09
ENSG00000237914.5	1.50324	0.000408442	2.5523	0.00150393	2.82897	0.000193146
ENSG00000237927.1	1.6333	0.000368855	3.70042	0.000242518	3.43531	1.51587e-07
ENSG00000238121.5	1.20007	2.19225e-05	2.35689	5.68836e-08	2.26489	2.03801e-08
ENSG00000239203.1	1.18134	0.000824367	2.55796	1.04671e-12	2.31272	2.74828e-17
ENSG00000239219.2	1.01505	0.00554751	1.67799	4.16213e-05	3.18963	1.8365e-08
ENSG00000239552.2	-1.10719	1.97912e-06	-1.55206	0.00117579	-2.00066	9.67998e-09
ENSG00000240143.1	1.37694	9.0776e-06	3.34325	3.18297e-18	3.09221	2.01147e-15
ENSG00000240207.6	1.10845	4.04822e-06	1.61696	0.00276367	1.50615	0.0278959
ENSG00000240535.8	1.55754	3.49951e-05	4.23373	4.05533e-19	4.0319	6.26678e-12
ENSG00000240666.2	-1.60918	0.00289535	-3.14313	4.54035e-16	-2.58517	4.17725e-09
ENSG00000241224.6	-3.26091	0.00417729	-4.5054	1.66948e-23	-5.34976	7.10364e-10
ENSG00000241388.4	-1.10014	0.00171996	-1.06484	0.00384722	-1.37239	0.000646889
ENSG00000241720.2	-1.53453	3.43085e-05	-2.47167	2.31561e-12	-2.74055	2.10889e-22
ENSG00000242391.2	-2.28632	0.000904367	-2.75811	1.39815e-07	-1.91869	0.00646186
ENSG00000242428.5	1.25839	0.000113716	2.30028	0.000469509	2.75004	7.15432e-07
ENSG00000242790.1	-2.06939	0.0149376	-3.4876	0.00132244	-3.27459	5.00014e-09
ENSG00000243144.6	2.85385	2.40416e-06	4.68726	3.64625e-09	3.73986	1.52941e-12
ENSG00000243384.1	-1.60632	0.000101978	-5.02419	5.97758e-24	-3.92187	9.67889e-14
ENSG00000244158.1	2.4339	0.000273294	3.57664	5.43804e-15	3.98328	2.2493e-15
ENSG00000244493.1	1.66488	3.52446e-06	1.3665	0.0235723	2.71822	2.06484e-08
ENSG00000245164.6	1.48006	0.000782324	2.98339	2.9614e-11	1.58295	0.00046189
ENSG00000245688.1	1.23628	0.00690576	2.04844	0.0267005	5.05571	8.51906e-09
ENSG00000245694.8	1.23692	0.00122159	1.66928	1.28266e-08	1.56396	0.000160476
ENSG00000247134.6	4.69697	2.66786e-12	1.82373	0.000928117	1.66484	0.0105516
ENSG00000248211.1	-1.35806	0.0203562	-4.11511	2.95924e-19	-3.69844	7.77545e-09
ENSG00000248362.1	1.18599	0.0141653	5.41222	4.79572e-08	7.9181	4.33982e-12
ENSG00000248517.1	-2.91352	5.06297e-05	-5.56892	1.13391e-25	-8.06303	1.44701e-27
ENSG00000248747.1	-1.43641	0.000202279	-3.36745	1.86964e-07	-5.31162	3.73404e-27
ENSG00000248810.1	-1.28606	0.00689763	-2.52228	8.39199e-09	-2.6825	1.43552e-06
ENSG00000248996.1	1.01694	0.00341232	2.07929	1.11597e-06	2.5252	3.24648e-11
ENSG00000249159.6	-1.10114	0.0340903	-1.57831	0.00598053	-1.57702	8.25238e-07
ENSG00000249201.2	-2.71456	0.000439864	-5.00726	2.16808e-14	-5.41169	3.04723e-19
ENSG00000249310.2	1.20876	0.000655561	2.76307	1.76038e-22	2.89638	3.91662e-18
ENSG00000249341.1	-3.06746	3.37303e-05	-4.2866	0.000698659	-8.08896	5.32641e-56
ENSG00000249491.1	1.75675	0.0270792	2.70667	0.000161193	3.36165	6.15392e-08
ENSG00000249601.2	-2.28742	7.0454e-05	-6.71528	4.57218e-11	-7.92377	1.52814e-85
ENSG00000249637.1	-1.85342	2.75536e-06	-2.87974	3.36652e-24	-4.01586	4.75482e-29
ENSG00000249835.2	2.11944	5.5476e-06	3.27004	2.51603e-15	3.60826	6.4373e-11
ENSG00000249859.7	2.50899	4.05668e-18	4.68851	3.39664e-38	4.55682	5.92029e-50
ENSG00000250033.5	1.21913	0.00171364	3.07801	0.000135188	2.36169	5.74104e-06
ENSG00000250320.5	1.28008	0.00115789	2.86501	1.99179e-09	2.44021	1.9858e-06
ENSG00000250337.5	2.19663	0.000735468	2.95478	0.0045201	3.46529	6.26036e-07
ENSG00000250385.1	-2.27266	0.0266556	-3.78063	0.000338618	-5.82487	2.23068e-14
ENSG00000250432.5	-1.50695	9.90681e-05	-2.12252	0.00105538	-3.15966	2.83985e-16
ENSG00000250436.1	-2.60999	0.00112809	-7.0342	1.13052e-49	-5.61073	5.14525e-11
ENSG00000250529.1	-2.60446	0.0296466	-5.18498	5.38595e-05	-6.84237	1.71311e-10
ENSG00000250681.1	-2.73202	0.000732713	-4.36402	2.1934e-07	-4.6799	3.03396e-08
ENSG00000250740.1	-1.12818	0.00910859	-2.13761	1.77759e-07	-2.40367	2.33436e-07
ENSG00000250742.1	-1.91212	0.00473409	-1.95314	9.00995e-11	-2.14557	0.0320311
ENSG00000250781.1	-1.17341	0.000124197	-3.7863	1.91221e-20	-3.72312	1.16583e-11
ENSG00000250934.1	-1.26168	0.00997543	-1.89088	8.25489e-06	-1.46141	0.000535482
ENSG00000251003.7	1.84831	0.000106663	2.66649	3.77541e-08	2.30275	4.43082e-05
ENSG00000251031.1	-1.68187	2.9527e-07	-4.03154	3.04227e-46	-3.55068	1.50672e-65
ENSG00000251165.5	-2.18809	0.000141843	-4.07289	1.84673e-12	-5.23355	6.62788e-21
ENSG00000251320.1	3.79422	0.00221836	5.72938	5.54033e-10	8.80801	7.27192e-16
ENSG00000251442.5	2.09727	0.000158142	3.27865	4.16871e-11	3.77142	2.01814e-22
ENSG00000253300.1	-1.49208	0.0125744	-5.55344	1.56288e-20	-4.2735	3.54728e-07
ENSG00000253301.5	-1.78492	8.6199e-05	-4.94505	3.76774e-15	-6.32859	1.5993e-50
ENSG00000253364.1	1.56424	0.0186713	2.84664	9.75549e-05	2.77022	0.00756003
ENSG00000253522.3	2.14227	2.08135e-10	1.40188	0.0010034	1.45024	0.00188841
ENSG00000253675.1	-2.15176	0.000453977	-5.04045	4.13081e-16	-5.60408	5.22996e-08
ENSG00000253802.1	-2.72856	0.000189381	-4.25276	2.48509e-08	-5.45852	5.64605e-35
ENSG00000253868.3	-2.48285	1.6732e-06	-4.21952	1.2421e-12	-4.89286	4.0304e-32
ENSG00000253972.5	-1.18537	0.0205716	-1.80865	0.000206014	-1.91273	0.00318349
ENSG00000254027.1	1.96701	9.60394e-07	2.95549	2.13887e-16	3.4756	2.22603e-19
ENSG00000254138.1	1.45098	0.00246242	1.12474	0.0119698	2.05017	6.725e-06
ENSG00000254340.1	1.52113	3.60041e-08	1.75598	9.92038e-09	2.23492	1.53274e-18
ENSG00000254489.1	-2.07409	0.000545559	-3.15139	0.00155465	-3.89509	0.00452744
ENSG00000254680.1	1.26017	0.000547873	1.6097	7.74224e-07	1.29514	0.000254995
ENSG00000254760.1	1.17079	0.00720788	3.06486	5.50731e-12	3.00986	1.19052e-18
ENSG00000254789.1	-2.90471	0.0134218	-3.03886	0.0126395	-4.61916	5.57713e-07
ENSG00000254872.3	-1.36447	0.00157729	-2.52584	3.66057e-05	-2.81703	6.32448e-11
ENSG00000255021.1	-1.63626	0.00478656	-5.43428	1.71569e-18	-5.3632	2.93645e-14
ENSG00000255202.1	-1.11687	7.55727e-06	-2.69619	1.09372e-05	-2.73695	2.10315e-06
ENSG00000255252.3	2.6639	6.9668e-05	1.67728	6.94203e-10	1.19623	0.000914642
ENSG00000255404.1	-2.23594	7.35439e-07	-3.2929	1.89678e-11	-3.34246	6.64075e-08
ENSG00000255441.1	1.4465	0.00158479	2.96083	1.50979e-15	3.1849	2.72067e-23
ENSG00000255468.6	-1.22316	1.2044e-05	-1.8149	3.59344e-10	-1.66268	6.34135e-15
ENSG00000255686.1	-1.8903	4.35036e-06	-3.28779	9.55335e-10	-3.16138	3.2354e-06
ENSG00000255733.5	2.23657	0.000467272	2.03416	0.0380707	2.10358	0.00385824
ENSG00000255750.5	1.25161	1.84894e-05	1.90541	2.73952e-09	2.91606	1.06773e-26
ENSG00000256050.2	1.2546	0.0211585	2.01789	0.00495525	1.30842	0.0246721
ENSG00000256128.5	2.52387	0.000144644	3.49481	1.73576e-06	3.15905	9.87979e-07
ENSG00000256341.1	-1.10823	0.000924613	-3.92206	3.25194e-23	-3.06465	1.50062e-21
ENSG00000256462.1	-3.13591	0.00051738	-8.45568	3.25941e-46	-8.46009	1.4809e-73
ENSG00000256482.1	2.08293	0.000250817	2.28261	0.00088928	2.64658	1.36635e-06
ENSG00000256609.1	1.38051	0.000387932	2.09544	0.000983281	3.43802	3.70772e-08
ENSG00000256694.1	1.20654	0.0246428	2.23832	1.16803e-08	1.29364	0.000741874
ENSG00000256811.1	-2.91078	4.12149e-07	-6.78988	3.18568e-27	-6.97335	1.30036e-21
ENSG00000256894.1	2.71336	2.98353e-10	2.38901	8.91579e-10	3.32998	2.20554e-26
ENSG00000256928.1	1.39511	2.15025e-06	2.67416	1.0405e-21	2.48234	7.78499e-11
ENSG00000257310.1	1.03027	0.000761523	2.11612	0.0370297	2.85424	0.000137124
ENSG00000257322.5	-1.70334	1.41987e-06	-2.08346	4.4701e-07	-1.95959	3.83086e-06
ENSG00000257378.1	-3.46549	0.000142216	-10.6507	1.26283e-23	-11.1816	3.80313e-14
ENSG00000257433.5	-1.21352	5.94086e-05	-2.11267	3.78107e-11	-2.44103	9.25598e-13
ENSG00000257588.1	-3.22902	0.000197025	-9.33203	3.13289e-16	-10.3338	4.03379e-12
ENSG00000257634.1	-3.19864	0.00127403	-3.91781	0.0317664	-5.31948	1.85297e-05
ENSG00000257681.1	1.07869	0.000101632	3.70868	7.40274e-08	1.91359	2.59752e-06
ENSG00000257824.1	1.8641	1.18875e-07	2.63312	1.00989e-08	3.09634	4.82133e-18
ENSG00000257829.1	1.39722	0.0387985	1.63871	0.0440912	2.56286	0.00049399
ENSG00000258017.1	1.16878	1.65854e-06	1.83648	7.26436e-24	1.64699	1.80113e-10
ENSG00000258402.1	-1.81393	3.70362e-05	-2.82245	0.000401529	-4.90153	3.66953e-46
ENSG00000258407.1	1.79669	0.00151278	2.64302	6.10259e-06	3.42509	9.98475e-12
ENSG00000258604.1	-1.02113	3.09116e-05	-1.88806	0.000310496	-1.33543	0.00586717
ENSG00000258654.1	-2.01164	0.000139074	-3.20571	1.71849e-08	-4.6607	1.64003e-23
ENSG00000258667.1	1.43462	0.000361314	4.55617	7.8737e-12	5.51611	1.66764e-26
ENSG00000258745.1	1.37857	0.000139305	2.08123	8.35354e-14	2.5152	4.81494e-19
ENSG00000258867.5	1.2479	0.000485318	2.62913	3.37855e-05	3.85928	1.52014e-10
ENSG00000259143.1	-1.58525	1.49813e-10	-1.89166	7.72765e-16	-1.72369	2.02779e-07
ENSG00000259426.5	-1.06433	0.000229373	-1.98191	7.43991e-14	-1.6728	2.94323e-13
ENSG00000259459.5	-1.06425	4.17821e-06	-2.49092	2.08807e-06	-2.1506	2.82667e-13
ENSG00000259504.2	-1.52583	1.0341e-06	-2.07166	0.0098634	-2.66335	1.6377e-06
ENSG00000259580.1	1.47901	3.96664e-07	1.59083	1.30462e-05	1.66406	1.05814e-07
ENSG00000259583.2	1.46118	0.00395636	1.17373	0.000567251	1.35829	0.00379798
ENSG00000259754.1	-2.84411	0.00202416	-4.05933	7.39107e-06	-7.13326	1.28941e-60
ENSG00000259827.1	-1.78593	0.000576825	-2.21771	0.000128392	-2.13999	0.000344901
ENSG00000259834.1	1.67553	7.90206e-05	2.06106	1.94544e-06	2.22396	1.61978e-06
ENSG00000259905.5	-1.3992	0.000128018	-1.37101	0.0411339	-3.34391	1.84461e-12
ENSG00000259923.1	-1.64782	3.29471e-05	-1.96238	0.000393359	-2.06963	0.000349645
ENSG00000259954.1	1.05983	0.000331413	2.74369	1.33482e-12	2.16874	2.32474e-06
ENSG00000259969.1	-1.36166	8.15824e-05	-4.17002	3.20501e-39	-4.06642	3.14097e-23
ENSG00000260135.6	1.94834	0.000358834	3.73876	5.29455e-05	3.35271	1.42067e-08
ENSG00000260261.1	2.22104	0.000264648	3.1077	0.000857187	1.66741	0.00290922
ENSG00000260466.1	1.55701	2.65905e-05	1.67553	0.00158247	1.93699	9.85904e-05
ENSG00000260469.2	-1.64901	0.000132864	-4.4759	1.07862e-32	-4.73225	1.09829e-27
ENSG00000260740.2	-2.33355	0.020547	-6.36456	3.20947e-37	-5.67109	3.01891e-13
ENSG00000260757.1	1.1497	0.00518742	2.18622	0.00388898	2.89582	1.71823e-08
ENSG00000260878.1	-2.21352	0.000904832	-4.04995	1.00992e-07	-5.86315	6.28944e-09
ENSG00000261040.6	1.25888	0.00274314	3.48417	1.26254e-05	4.28929	4.14672e-09
ENSG00000261054.1	1.67989	2.07026e-06	1.35192	1.19331e-05	1.91723	7.04604e-15
ENSG00000261065.1	-1.64045	3.18146e-12	-3.53597	7.34445e-28	-2.65306	3.22907e-11
ENSG00000261116.1	-1.6069	0.0133905	-3.17314	0.00176847	-3.73494	0.000300531
ENSG00000261250.1	-1.12228	9.49093e-05	-3.68255	1.73683e-09	-4.8551	7.56332e-46
ENSG00000261265.1	-1.81109	8.0411e-06	-2.55738	2.16287e-11	-1.95074	8.94091e-06
ENSG00000261266.2	1.1153	0.00531506	2.89625	3.11071e-06	1.77384	0.000117601
ENSG00000261346.1	1.45113	9.30674e-07	2.39212	2.25372e-09	2.51375	1.34563e-12
ENSG00000261359.2	2.13769	2.71168e-05	2.51001	1.42691e-22	2.82264	1.27324e-15
ENSG00000261399.1	-1.00931	9.82361e-05	-3.48683	3.34321e-05	-3.22118	0.00015255
ENSG00000261416.1	2.01429	1.13469e-08	2.5178	1.905e-16	3.07354	1.12336e-15
ENSG00000261437.1	-1.16181	1.53515e-05	-1.18977	0.000984373	-2.20147	1.19381e-09
ENSG00000261469.1	-1.22143	0.00029601	-2.40365	0.0296632	-2.04652	0.0018394
ENSG00000261514.1	-1.94508	0.00675068	-4.3461	1.99538e-06	-5.45601	2.18798e-12
ENSG00000261618.1	1.67552	1.33355e-05	1.79384	0.00382266	2.33927	3.30982e-09
ENSG00000261634.3	-1.40811	6.59175e-08	-2.55555	6.71913e-12	-1.88904	0.000434611
ENSG00000261644.1	1.59898	0.00108673	2.22953	0.00172573	2.54928	1.67109e-06
ENSG00000261713.6	-1.02451	0.0367828	-2.8012	7.35841e-12	-1.67435	0.000118531
ENSG00000261728.1	1.30182	0.000500049	2.293	0.00331809	2.57734	3.79013e-07
ENSG00000261795.1	-1.32219	0.0134152	-4.85353	2.63575e-35	-3.95275	4.08097e-15
ENSG00000262619.1	1.64131	0.0139418	2.50521	1.02857e-06	1.8068	0.00972668
ENSG00000262714.1	-1.1451	0.0219829	-4.57435	1.74378e-21	-4.24376	2.25607e-11
ENSG00000262877.4	-1.43523	8.70278e-06	-1.09696	0.0246241	-1.32095	4.08974e-05
ENSG00000263429.3	-1.38209	9.47954e-05	-5.89331	5.39648e-33	-4.76085	4.71002e-17
ENSG00000263585.1	1.3149	0.00773833	1.96925	4.32226e-05	2.18509	0.000396485
ENSG00000263917.1	1.29424	1.62161e-05	1.42867	0.000640185	1.62043	6.05255e-07
ENSG00000264215.1	2.88815	6.52691e-12	3.28923	1.42388e-33	3.08322	1.57265e-28
ENSG00000264772.5	1.42799	3.75803e-08	1.55123	3.36805e-12	1.73064	7.80433e-11
ENSG00000264843.1	1.11964	0.0327907	2.52519	1.85059e-06	2.61415	2.07549e-10
ENSG00000265206.3	1.44583	8.65348e-05	3.4683	7.34317e-12	2.57874	1.78599e-07
ENSG00000265962.1	1.23501	0.0120396	5.01999	2.15153e-10	4.79727	1.61566e-10
ENSG00000266088.5	2.74245	0.0140641	3.54551	8.26802e-06	5.40481	3.85672e-09
ENSG00000266120.1	-1.1873	0.000650879	-2.89091	0.00782464	-4.00232	1.83329e-30
ENSG00000266903.1	-1.36779	0.000134799	-1.64209	0.00157769	-1.969	0.000211376
ENSG00000266973.1	-1.00293	9.54234e-05	-2.87459	5.39581e-12	-2.58796	5.25358e-08
ENSG00000267013.5	1.72551	0.00819599	3.672	6.0071e-07	2.50897	8.04059e-05
ENSG00000267051.1	-2.32933	0.000283751	-3.98922	0.000509148	-7.0874	8.39961e-37
ENSG00000267074.1	1.09909	0.00419603	2.04621	2.09455e-05	1.66302	1.79376e-07
ENSG00000267077.1	-1.34765	8.18129e-06	-3.24537	8.84418e-12	-2.91673	9.45089e-07
ENSG00000267121.5	1.4461	0.000633221	2.885	1.50027e-12	2.5027	1.04483e-10
ENSG00000267291.1	1.64584	7.98665e-05	2.72511	3.34309e-08	2.74797	6.55104e-11
ENSG00000267339.5	3.77022	2.14598e-14	2.42787	0.0097534	2.86789	0.000578962
ENSG00000267420.1	-1.35908	0.00019913	-4.20246	1.50253e-14	-3.14573	2.55572e-12
ENSG00000267658.1	-1.5635	0.0179568	-1.72818	0.00454455	-2.07515	1.01679e-06
ENSG00000267709.1	-1.46576	5.18989e-06	-3.50117	1.55123e-12	-4.40124	4.12549e-11
ENSG00000267757.4	1.68599	0.001725	2.98775	1.6549e-09	2.99444	1.11899e-10
ENSG00000268056.5	1.04306	1.59613e-05	1.67354	7.83129e-08	1.64602	1.92893e-14
ENSG00000268673.3	-1.65875	0.000174713	-3.7485	3.32778e-11	-3.04674	6.09747e-11
ENSG00000268812.3	1.72829	0.00152818	2.14548	0.000110255	1.32111	0.0117734
ENSG00000268845.1	2.32563	0.0061461	1.82951	0.0134669	2.54143	0.0229454
ENSG00000269072.1	2.07425	4.63835e-06	3.14456	2.3674e-13	2.827	5.22793e-13
ENSG00000269125.1	-1.53553	0.0112007	-6.01231	3.03667e-34	-6.95644	1.39352e-57
ENSG00000269495.1	-1.88608	0.00449102	-5.545	1.486e-25	-7.02813	4.55292e-10
ENSG00000269968.1	1.4213	1.34929e-06	1.28212	2.56887e-08	1.08092	4.43072e-05
ENSG00000270002.1	2.49767	8.34344e-06	1.64292	0.0105224	1.71975	0.00934149
ENSG00000270087.5	-1.02175	0.00146453	-2.09028	5.01288e-13	-2.1132	2.20894e-08
ENSG00000271127.1	3.18228	3.99041e-08	2.21421	0.000587968	3.07248	1.49017e-06
ENSG00000271725.1	1.54406	8.02305e-06	2.24344	6.10522e-12	2.08453	1.89125e-11
ENSG00000271758.2	-1.27269	0.0216051	-3.59374	2.42026e-05	-5.77544	1.57382e-08
ENSG00000271825.1	-1.47298	5.16638e-07	-1.91576	0.0311138	-2.83849	1.84473e-11
ENSG00000271858.5	-1.07079	0.000566123	-1.39519	2.72832e-10	-1.58739	1.96216e-07
ENSG00000271913.5	1.12039	3.96633e-05	1.81082	2.23791e-10	1.69234	5.96344e-08
ENSG00000272078.1	-1.5265	6.16194e-06	-1.72677	2.08647e-21	-2.20142	1.25963e-13
ENSG00000272209.1	-1.01912	0.0259906	-1.96109	0.000150145	-1.91433	1.38885e-07
ENSG00000272382.1	1.87612	0.00091678	1.5944	0.0481217	1.80144	0.00021044
ENSG00000272405.1	1.94345	0.000975126	3.53466	1.1704e-20	5.08212	8.13364e-26
ENSG00000272446.5	2.51267	2.28427e-08	2.2785	0.00219059	3.17805	9.02078e-09
ENSG00000272524.1	-1.11814	0.00419603	-2.62926	5.05103e-05	-2.17923	7.36991e-18
ENSG00000272626.1	1.36564	0.00885511	1.21724	0.0156055	2.54151	1.22615e-08
ENSG00000272733.1	-1.48956	1.37368e-05	-1.22977	0.0219329	-2.68769	4.49261e-10
ENSG00000272839.1	1.93282	0.00486257	1.7966	0.0268797	2.81355	0.00134897
ENSG00000272872.1	3.009	3.74935e-10	3.96934	1.64803e-11	2.87348	3.86128e-12
ENSG00000272908.1	1.13036	4.68839e-05	3.68761	9.54069e-12	2.63126	3.28749e-13
ENSG00000273032.1	1.06344	0.00888392	2.26482	2.27966e-10	2.61677	1.85047e-14
ENSG00000273112.1	1.6739	1.21935e-07	2.55639	1.70332e-16	2.50466	4.42249e-20
ENSG00000273179.1	1.98432	2.34389e-09	2.18971	8.07896e-05	2.20933	2.49912e-06
ENSG00000273213.1	1.60971	0.000272974	1.28954	0.00182072	1.52178	3.66355e-05
ENSG00000273244.1	1.77396	1.83556e-06	4.66073	3.13768e-30	4.66685	1.99073e-39
ENSG00000273297.1	1.68435	5.8129e-05	1.84191	0.00527409	1.84263	0.00179447
ENSG00000273335.1	-1.27427	0.0283197	-6.13259	1.95611e-36	-6.47341	1.76981e-33
ENSG00000273445.1	2.26179	1.26947e-07	3.56938	1.36161e-07	3.31061	5.15867e-06
ENSG00000273812.1	4.08841	6.80793e-05	3.29001	5.15303e-05	4.92029	3.33759e-08
ENSG00000274002.1	-1.69176	0.00902154	-4.69819	1.36641e-12	-7.34462	4.39345e-36
ENSG00000274213.1	1.65458	0.0104354	1.49124	0.0388635	1.58556	0.015802
ENSG00000274767.1	1.70293	0.000282034	2.56101	2.72722e-05	2.66843	7.04885e-08
ENSG00000275088.1	-2.2715	2.11399e-08	-3.18066	2.6001e-24	-3.48335	4.44553e-31
ENSG00000275210.1	1.31986	7.21602e-06	2.60206	7.51153e-11	2.58545	1.41112e-11
ENSG00000275549.1	-1.66284	3.23469e-07	-1.53972	0.00329111	-1.43171	0.00173942
ENSG00000275612.1	-1.40255	0.00411749	-3.70533	9.33029e-07	-5.59777	5.74389e-07
ENSG00000276012.1	2.58652	4.09802e-07	1.85337	0.00658226	2.35078	6.14797e-05
ENSG00000276131.1	1.14369	0.00557084	1.18684	0.00143732	1.22952	6.08457e-05
ENSG00000276649.1	1.35608	1.72794e-06	2.55761	1.06533e-13	3.10708	4.23209e-21
ENSG00000276707.1	-1.97182	0.00814975	-5.60071	1.69237e-30	-5.97979	3.39795e-06
ENSG00000276772.1	-2.46206	1.61482e-06	-2.69287	6.15603e-07	-3.1365	4.97938e-17
ENSG00000276980.1	1.67193	1.51762e-06	4.91361	7.84215e-17	4.04555	2.90148e-15
ENSG00000277011.1	-2.4801	1.06316e-06	-5.99642	5.66092e-11	-4.5837	1.65873e-11
ENSG00000277089.4	1.22846	0.000337547	1.88047	5.24872e-06	2.28825	1.10982e-05
ENSG00000277268.1	-2.80859	0.0037656	-5.8543	1.55144e-16	-5.72057	8.2161e-09
ENSG00000277511.1	1.93955	2.87111e-05	2.66722	3.96617e-06	1.78104	1.82599e-09
ENSG00000278041.1	-1.06248	0.0339854	-2.08005	7.52904e-07	-2.16808	3.20042e-15
ENSG00000278060.1	-1.66912	2.74271e-05	-2.50348	1.77415e-11	-2.92682	1.02664e-15
ENSG00000278214.1	-1.14691	6.76486e-09	-1.43289	0.00314179	-2.64838	1.12376e-31
ENSG00000278419.1	1.16934	0.00049021	2.9287	2.51004e-48	3.09956	8.72596e-39
ENSG00000278869.1	1.96269	4.52671e-05	2.04463	0.00197378	2.85974	1.3484e-07
ENSG00000278893.1	1.31763	0.000382857	1.27256	0.00455106	1.60285	0.000185033
ENSG00000278961.1	-2.37743	5.37048e-06	-5.90675	3.69654e-44	-3.96368	0.000109111
ENSG00000278969.1	1.32968	0.000108527	2.55879	0.0010672	1.5425	0.000789625
ENSG00000278981.1	1.89853	0.00155327	1.93552	0.00681496	1.90592	0.00343858
ENSG00000278982.1	1.76739	1.69609e-05	2.45555	4.36535e-07	4.00044	8.48446e-18
ENSG00000279191.1	1.04841	0.00202997	2.28587	0.000177326	1.91519	3.47092e-10
ENSG00000279372.1	-1.72373	0.00040416	-3.21845	3.1681e-06	-3.87961	7.53602e-13
ENSG00000279400.1	1.20206	0.0280007	2.58466	0.000806664	3.08786	1.56216e-10
ENSG00000279460.1	-2.81597	0.000348802	-4.60672	1.78058e-08	-7.02875	3.43699e-91
ENSG00000279496.1	1.26798	0.00754125	3.89104	5.68751e-26	3.82296	3.43062e-20
ENSG00000279500.1	1.46846	9.15025e-10	2.57147	2.90903e-07	2.49433	7.47566e-16
ENSG00000279537.1	-2.06566	0.000531111	-3.07571	0.000491553	-7.03114	4.28025e-49
ENSG00000279660.1	2.14834	1.0341e-06	1.56459	2.09915e-07	1.6613	3.21777e-09
ENSG00000279741.1	-1.31175	0.0367257	-3.55095	0.000102801	-3.95107	1.20115e-05
ENSG00000279822.1	1.88347	2.44277e-09	2.38847	0.00046818	3.32736	1.58221e-06
ENSG00000279933.1	1.53788	3.5309e-08	2.83841	1.11848e-21	2.80237	1.74149e-22
ENSG00000280007.1	1.10005	0.000626485	1.10851	1.4608e-05	1.33914	0.000384966
ENSG00000280057.1	-1.08356	8.15996e-08	-2.25017	7.94716e-09	-2.45308	2.44833e-18
ENSG00000280087.1	1.68314	4.65879e-06	4.59678	5.31558e-27	4.5232	2.56378e-24
ENSG00000280091.1	1.15641	0.0251021	2.34906	0.00177686	3.25186	2.49303e-09
ENSG00000280135.1	1.44245	0.00177723	1.69983	0.00288857	1.23877	0.00577182
ENSG00000280202.1	1.86977	9.3658e-05	2.07976	0.000497084	2.1635	1.73611e-07
ENSG00000280241.3	2.09387	0.00417413	3.39783	0.000135458	3.57998	5.09504e-05
ENSG00000280721.1	1.66009	3.2685e-05	2.92858	4.6289e-10	2.72175	2.27455e-07
ENSG00000281103.1	3.0567	0.000628484	3.02361	0.000529094	2.89849	1.73625e-05
ENSG00000281769.1	-2.17645	0.000506153	-6.22389	2.5082e-58	-7.98486	7.04354e-07
ENSG00000281937.1	2.98433	2.8434e-07	1.69077	0.0341875	1.69846	0.0178346
ENSG00000282021.1	3.68031	8.4883e-13	2.38085	0.00102507	1.93939	0.00011009
ENSG00000282164.1	1.09618	0.00233545	1.87395	0.000143985	2.41006	3.32762e-05
MSTRG.1	-1.10837	0.020694	-1.20077	0.000116311	-3.2447	2.69042e-16
MSTRG.10133	-2.44393	0.00164242	-4.04768	1.3042e-05	-5.90416	5.11161e-38
MSTRG.1050	2.99068	1.8036e-05	4.23266	5.33564e-06	2.90231	1.58359e-05
MSTRG.1148	1.72051	0.000294581	1.59096	0.00635628	1.91479	1.27583e-10
MSTRG.11517	1.02505	7.26174e-05	1.29147	2.412e-19	1.2001	1.01904e-07
MSTRG.11845	-2.28912	0.000650618	-3.85207	6.47513e-09	-5.4916	2.0024e-42
MSTRG.12490	-1.18926	9.16752e-05	-3.1598	5.69397e-15	-3.94428	7.9913e-25
MSTRG.1265	1.87317	0.00131795	3.25907	1.01708e-05	3.73292	2.42472e-10
MSTRG.12872	-2.6928	2.90558e-08	-3.83302	2.53801e-07	-5.16739	2.61249e-14
MSTRG.13919	-1.15124	0.000646705	-2.45489	2.23162e-05	-2.5621	4.29771e-08
MSTRG.14147	-1.11348	0.0107895	-1.15676	0.0243612	-2.11743	6.13473e-09
MSTRG.14220	1.20874	1.05467e-05	1.55598	9.85177e-13	1.58619	1.66896e-09
MSTRG.14267	-2.81027	6.63271e-05	-5.90383	3.6311e-15	-6.90341	6.23999e-05
MSTRG.14752	-1.19683	3.97197e-05	-2.11385	5.98551e-06	-3.30408	1.03025e-07
MSTRG.14842	1.40119	0.000324666	3.1825	1.06977e-16	3.23495	4.25957e-16
MSTRG.15010	-1.80199	6.23758e-05	-3.07594	0.000759085	-2.887	8.26202e-08
MSTRG.1554	-2.04107	0.000108739	-5.57169	3.94044e-42	-5.92113	9.22406e-11
MSTRG.16157	1.1072	9.3728e-06	2.19094	1.6019e-06	1.93724	1.07441e-09
MSTRG.16433	-2.8856	0.000483636	-2.9026	0.00275019	-7.74975	3.91019e-29
MSTRG.16697	-1.45476	8.82693e-05	-1.2559	0.0145745	-1.62458	0.00364495
MSTRG.16862	-1.06814	0.0124139	-3.51062	1.18519e-34	-3.17505	5.09264e-13
MSTRG.16888	-1.40682	0.000518797	-2.6221	0.00175609	-4.27857	8.42947e-27
MSTRG.17285	1.50407	4.71101e-08	3.11405	3.89612e-07	3.06116	9.91722e-07
MSTRG.17431	-2.04105	3.66552e-06	-3.14535	6.22715e-09	-4.3624	1.88046e-33
MSTRG.17440	-1.30795	0.000170418	-3.69541	5.57015e-06	-4.65334	2.70104e-14
MSTRG.17686	-1.79763	0.00869757	-3.75576	5.7851e-06	-6.03609	5.86557e-09
MSTRG.17940	-1.66405	1.67377e-05	-3.39216	1.74022e-10	-3.59972	4.16485e-13
MSTRG.18505	1.61238	8.16225e-06	2.7426	4.20102e-05	2.32833	6.53254e-09
MSTRG.18586	2.50236	3.26109e-06	3.80648	1.45832e-09	3.64359	3.46185e-09
MSTRG.18648	2.37587	0.024232	2.01787	0.0189949	2.51282	0.000402423
MSTRG.18731	-1.59359	0.0190587	-5.56534	4.459e-22	-7.43564	4.27074e-65
MSTRG.18840	-2.00929	0.000497447	-4.28193	2.65605e-09	-2.68953	0.00252368
MSTRG.19338	-1.21458	0.000824076	-3.36464	3.35369e-12	-3.50644	9.01929e-16
MSTRG.19593	-1.01093	8.33253e-08	-2.68645	1.11314e-06	-2.76292	7.11886e-12
MSTRG.20220	1.40228	2.41195e-05	2.55988	6.77714e-13	3.00028	7.72939e-17
MSTRG.20408	-1.24681	3.66552e-06	-1.57379	4.62231e-13	-1.28543	4.50128e-05
MSTRG.20411	-1.39855	4.98832e-12	-1.68589	0.00944572	-1.84817	7.28681e-05
MSTRG.2068	-1.66379	0.00709823	-4.23045	4.09775e-14	-2.52605	0.00811648
MSTRG.2075	-1.35315	0.00634549	-3.55548	7.56648e-08	-2.9439	4.8755e-06
MSTRG.21151	-1.34994	3.76475e-05	-1.33435	0.0070879	-3.50612	6.29641e-38
MSTRG.2140	-1.41915	0.000287819	-2.58219	2.74267e-15	-3.00623	5.88925e-19
MSTRG.21834	-2.60599	0.0039848	-3.63676	0.00335682	-7.11772	5.91715e-26
MSTRG.21844	-2.43491	0.000840192	-4.92506	6.26861e-14	-6.14879	1.13192e-13
MSTRG.2193	-1.22155	0.000222382	-1.25028	0.00284922	-1.47609	0.000376289
MSTRG.23941	-2.87698	8.24159e-09	-3.49364	1.56396e-12	-5.28334	9.48941e-37
MSTRG.24136	-1.44515	0.00208827	-2.77128	0.00148018	-4.42339	6.82449e-47
MSTRG.24260	1.60493	8.60992e-05	2.22616	1.58977e-05	2.3006	5.72986e-11
MSTRG.24513	1.82741	0.00973463	1.46635	0.00311838	1.67019	0.00100007
MSTRG.24805	-1.70621	2.09418e-06	-2.87862	7.08279e-07	-5.66095	9.78975e-31
MSTRG.24923	-1.13812	0.00330223	-1.37399	0.00318473	-1.98405	0.000416886
MSTRG.25058	-1.30274	0.000453977	-1.73764	0.00716025	-2.64071	1.26127e-05
MSTRG.26157	-1.27289	3.13973e-07	-1.87093	0.0310401	-1.18365	0.00232059
MSTRG.26857	3.20302	4.07743e-10	3.42571	0.000209052	3.0249	2.41314e-06
MSTRG.27081	-1.98722	0.000503825	-5.16048	3.43529e-34	-4.57238	6.26712e-14
MSTRG.28005	-2.56815	0.0086468	-3.10891	3.1994e-05	-4.5109	4.17075e-14
MSTRG.28030	1.26582	3.45112e-09	1.88638	7.60093e-07	2.16945	4.14735e-09
MSTRG.29288	-1.00392	4.26775e-06	-1.54568	9.70111e-05	-1.49022	1.62284e-05
MSTRG.29622	-1.36299	0.00242671	-2.38893	5.18965e-06	-1.61618	0.00931991
MSTRG.29984	-1.72889	1.9478e-05	-4.61439	3.1971e-13	-6.98183	1.26599e-10
MSTRG.30204	4.23005	6.58073e-07	2.05673	0.00473852	4.68448	2.00537e-08
MSTRG.30994	-2.0717	2.38913e-06	-3.70142	5.15361e-09	-3.34095	1.0379e-06
MSTRG.31351	1.01009	0.0393775	1.99719	0.0297384	2.49451	0.000155378
MSTRG.31513	1.64343	7.12504e-05	1.00852	0.0145394	1.161	0.00580367
MSTRG.31806	1.47902	3.80868e-05	2.75103	3.37498e-11	2.61864	3.16512e-09
MSTRG.32179	1.79489	9.16079e-07	3.04994	3.79742e-07	3.49303	6.40991e-13
MSTRG.32366	1.22536	0.0014249	2.93212	2.38652e-08	2.92059	2.21419e-10
MSTRG.32378	1.61642	0.000210126	2.52188	0.000347534	2.70386	1.0881e-09
MSTRG.32391	1.42309	1.25753e-08	2.44804	1.63063e-18	2.6705	2.6062e-24
MSTRG.32395	2.2891	8.44804e-11	3.1895	4.00903e-19	3.80015	8.38067e-21
MSTRG.32757	1.47292	0.00214891	3.16902	5.33518e-07	2.959	3.68498e-08
MSTRG.32961	-3.16437	0.0155024	-2.35473	0.00258631	-2.27614	0.000288712
MSTRG.33619	1.0255	0.00909595	2.3882	0.0009307	2.57226	2.99263e-06
MSTRG.34555	1.77879	2.19298e-06	3.26032	1.56288e-20	2.8666	2.41912e-18
MSTRG.35102	-1.2778	0.0018706	-2.4792	0.000704639	-3.79385	2.13457e-05
MSTRG.35469	2.7356	0.00205797	3.55888	8.15872e-08	4.57643	1.64603e-08
MSTRG.35867	1.49425	0.000257895	3.32525	1.14597e-47	3.169	2.50609e-19
MSTRG.35912	-2.34708	6.26155e-05	-4.7397	6.53774e-05	-8.67039	2.05403e-05
MSTRG.36417	-1.94842	1.03924e-06	-2.76021	1.5177e-06	-2.98175	3.57025e-06
MSTRG.36608	-1.61846	1.06868e-06	-2.29263	2.3745e-06	-3.20766	1.77512e-25
MSTRG.36609	-1.78246	9.89531e-05	-2.82797	8.89565e-06	-3.75364	1.16724e-24
MSTRG.36756	1.92617	0.000326957	3.4801	2.19956e-08	2.23292	8.50713e-09
MSTRG.37169	1.80067	0.000457075	3.3417	1.78108e-09	3.40042	5.26907e-09
MSTRG.3864	1.33069	0.00452089	2.29375	0.0149971	2.70645	6.20106e-05
MSTRG.38937	-1.42922	7.33443e-05	-2.42193	1.561e-10	-1.8494	6.14966e-05
MSTRG.38995	1.64772	0.0117831	2.65425	0.000211641	2.82023	1.04913e-06
MSTRG.39421	3.10794	0.00445929	2.94453	0.0193531	4.65545	1.89966e-05
MSTRG.39708	-2.29008	0.002975	-2.94685	0.000337606	-3.38251	4.59603e-05
MSTRG.39955	1.21466	1.87338e-05	2.3547	4.70618e-09	2.33138	8.25435e-14
MSTRG.40267	-1.7034	0.000287439	-2.99222	8.29703e-07	-3.59147	5.42031e-12
MSTRG.4037	-1.77894	0.00117471	-3.11792	2.02457e-05	-5.00025	3.36002e-05
MSTRG.40652	1.27389	0.000138411	1.12932	0.00011296	1.69882	5.77451e-12
MSTRG.40845	-2.18316	5.27505e-05	-4.07734	8.94265e-10	-5.49421	2.69233e-15
MSTRG.40918	-1.05578	1.26756e-06	-4.41611	1.18457e-32	-4.61258	6.12001e-28
MSTRG.40935	1.88117	1.55144e-07	1.52195	5.83413e-06	1.17001	0.00443326
MSTRG.41413	2.18189	0.00713036	2.60746	0.000734348	2.36806	0.0244065
MSTRG.42068	-1.07538	9.91741e-06	-1.9768	1.48027e-05	-3.33195	5.79084e-15
MSTRG.42964	2.25259	0.000938261	2.28354	0.00366248	2.72684	0.000120915
MSTRG.4468	-2.83869	6.83815e-05	-8.60393	4.80985e-24	-9.33649	7.49943e-15
MSTRG.45010	-1.67756	1.91915e-09	-1.26256	0.014163	-1.57128	0.0181938
MSTRG.45150	1.14245	0.0041259	1.661	8.74751e-07	2.56811	1.07779e-07
MSTRG.45334	1.81184	0.00222963	2.58275	0.00408574	2.62853	0.000156228
MSTRG.45531	1.37879	7.84246e-09	1.75897	6.83075e-08	1.80758	1.14655e-09
MSTRG.45573	-2.11962	0.00288441	-4.37558	7.31291e-18	-3.64111	4.66786e-07
MSTRG.46181	-1.14094	1.08921e-12	-1.76569	8.91095e-08	-1.99991	5.06487e-11
MSTRG.46208	-3.35179	6.63271e-05	-4.13025	0.00626954	-7.024	8.18694e-09
MSTRG.46216	-2.33883	0.0042354	-7.79669	7.75582e-24	-10.0391	1.28484e-52
MSTRG.46249	2.35184	0.000885591	6.66964	1.15704e-13	5.68717	1.2004e-10
MSTRG.46302	-3.06452	0.000288495	-4.90586	3.15141e-10	-8.98083	1.16659e-112
MSTRG.46377	1.8366	3.69218e-08	4.40618	8.34965e-11	4.83058	1.90056e-20
MSTRG.46504	-1.21669	0.0252617	-2.51297	4.65184e-05	-5.23173	4.91589e-54
MSTRG.46618	-2.70394	0.00124158	-5.73653	2.89697e-25	-4.32276	3.95578e-08
MSTRG.46800	-1.09627	0.000196517	-2.76645	9.5272e-12	-2.51341	8.75818e-07
MSTRG.47320	1.15963	2.0433e-06	1.33091	4.47773e-09	1.3914	3.65708e-07
MSTRG.47685	-2.49126	2.90131e-05	-4.22434	0.00100507	-4.01791	0.00332889
MSTRG.48040	-1.87089	6.3067e-10	-7.46581	9.44477e-76	-7.48218	2.60062e-57
MSTRG.4879	-1.87064	2.71444e-05	-3.87207	3.56589e-11	-5.72423	5.13103e-05
MSTRG.49393	-1.71625	2.80965e-05	-2.43007	5.3258e-05	-1.9551	0.00273103
MSTRG.49688	1.1155	0.000135136	2.5202	5.87144e-08	2.32854	2.10867e-12
MSTRG.50002	-1.22745	4.43197e-05	-2.04493	6.87814e-05	-1.41148	4.77479e-06
MSTRG.50011	-1.37736	0.0041318	-1.42086	0.0103371	-1.26796	0.00931779
MSTRG.50028	-1.48248	0.000228823	-2.51379	0.0308115	-4.09694	0.0172695
MSTRG.50307	-2.71531	8.80654e-06	-4.4431	1.51426e-06	-6.18147	2.69844e-14
MSTRG.50538	-1.49912	9.4981e-09	-4.40632	2.70886e-11	-4.17253	3.90498e-29
MSTRG.50541	-1.96347	1.1923e-08	-4.30247	3.25995e-11	-3.30217	0.00203614
MSTRG.50660	-1.86871	7.09048e-06	-2.92028	2.28309e-05	-4.02354	2.36621e-10
MSTRG.50886	-2.38335	2.1612e-05	-2.84593	0.00187667	-3.22995	3.31465e-05
MSTRG.50891	-1.13416	5.16638e-07	-2.85263	1.55536e-07	-3.22719	1.25971e-10
MSTRG.50939	1.06965	0.000110087	1.61005	9.31426e-05	1.55298	1.09943e-05
MSTRG.51443	1.24277	0.00743128	1.49094	0.0140281	2.11775	0.000210719
MSTRG.51768	1.60694	0.00113759	1.83095	0.000680137	2.08618	9.0896e-07
MSTRG.53344	1.64923	0.0122426	2.36203	0.000390248	2.77046	0.000206069
MSTRG.54115	1.65222	0.00170672	1.86199	0.010965	2.73152	7.08457e-05
MSTRG.55180	-1.2276	0.00176979	-2.89311	5.53093e-14	-1.35645	0.0189868
MSTRG.5529	3.24187	0.000100259	2.29139	0.0491237	4.1701	0.000287472
MSTRG.554	-1.31987	0.0124984	-1.14705	0.00560857	-1.44231	0.00015169
MSTRG.55495	1.86161	3.30809e-07	1.56738	4.94166e-15	1.97553	4.04921e-16
MSTRG.55561	1.50371	2.49177e-05	1.73254	6.5508e-19	2.12506	1.53044e-20
MSTRG.55619	1.56148	0.000151396	2.04106	3.90176e-12	2.21426	3.17506e-17
MSTRG.55688	-1.32932	7.50764e-06	-1.87785	0.00180115	-4.32019	1.27171e-40
MSTRG.56808	-1.30203	0.009792	-4.0598	2.71656e-15	-4.39569	1.9551e-20
MSTRG.57457	-1.51223	1.51437e-10	-1.90623	0.00295867	-1.60518	0.00179597
MSTRG.57680	1.19984	0.0261661	3.28345	6.52562e-23	3.95336	1.07696e-23
MSTRG.58300	1.44536	1.25489e-05	1.21905	0.00673554	2.16467	1.38048e-07
MSTRG.58433	-1.07262	5.79e-05	-1.66014	0.0060123	-2.49366	1.06659e-13
MSTRG.58509	-2.02585	0.0192097	-2.51064	0.00192272	-4.03257	2.19071e-11
MSTRG.59180	-2.57304	8.85954e-05	-4.62135	2.93564e-20	-4.10849	4.3461e-07
MSTRG.59427	1.90417	6.20511e-07	1.07572	0.00762126	2.37361	1.47076e-10
MSTRG.59497	1.6267	2.65905e-05	2.21454	5.43174e-05	2.47729	2.36038e-08
MSTRG.60780	-2.60618	0.000169709	-3.98784	1.70341e-18	-4.02854	7.95887e-14
MSTRG.61094	-2.47075	0.010166	-3.55325	5.3134e-07	-3.02733	4.30418e-05
MSTRG.6287	-1.17965	0.010996	-2.36425	6.31049e-05	-1.91601	0.000596231
MSTRG.63251	1.21669	0.0221153	3.00986	0.00140556	1.87122	0.000734425
MSTRG.63945	1.3122	1.7652e-07	1.84429	0.00305988	2.30297	1.94e-11
MSTRG.64114	1.53858	8.76084e-07	1.95931	1.58807e-09	2.07521	9.11113e-14
MSTRG.65193	1.00053	0.000384516	1.14727	0.0203967	1.15547	0.000672737
MSTRG.65375	-1.42822	9.04742e-06	-5.30793	4.12464e-08	-6.87342	1.84226e-23
MSTRG.65468	1.52072	3.19064e-05	1.76633	0.00405053	1.80727	1.21587e-05
MSTRG.65659	-3.03726	1.24902e-05	-3.96765	2.23904e-12	-4.87202	0.0462104
MSTRG.66489	-1.43373	0.0076659	-4.90579	1.14988e-12	-4.17229	7.4199e-10
MSTRG.66503	-1.38117	7.4492e-05	-2.91336	2.46948e-16	-2.58844	6.94499e-24
MSTRG.66910	-1.50299	0.000141387	-3.63799	2.22551e-13	-3.25945	8.95245e-20
MSTRG.6719	4.02147	6.05811e-05	4.06075	1.00486e-12	5.13177	1.20213e-33
MSTRG.67273	-1.34441	0.000420297	-1.85512	0.00142537	-1.85982	0.00307433
MSTRG.6728	2.11287	4.01867e-05	6.1401	2.69081e-23	5.71899	7.22904e-47
MSTRG.67409	-1.86361	0.000662015	-2.90056	0.00030866	-4.02415	1.08232e-12
MSTRG.67533	3.61383	5.40626e-09	3.06009	0.0134423	5.54234	1.51965e-10
MSTRG.67568	-1.4117	6.2018e-10	-1.5863	0.0347622	-2.40497	1.72724e-10
MSTRG.67735	2.03947	0.00903692	2.40363	0.00352914	4.098	6.48048e-07
MSTRG.68762	-1.17325	7.96567e-05	-1.42032	0.00226827	-2.18926	3.42948e-09
MSTRG.68763	-1.64352	0.00516894	-2.13012	1.91308e-06	-2.02709	4.73766e-07
MSTRG.69702	1.05531	0.0209403	1.55029	2.41163e-05	1.9367	0.00127431
MSTRG.70897	2.83473	1.1727e-06	4.37615	4.46693e-20	3.7642	5.10585e-12
MSTRG.70898	2.53523	6.13561e-06	4.11968	8.24368e-22	3.92365	2.1268e-13
MSTRG.71235	1.11717	0.00346919	2.23237	3.20154e-06	1.82896	5.77185e-09
MSTRG.71295	1.00683	0.0392162	3.78907	1.9851e-06	5.22408	2.83437e-12
MSTRG.71624	-1.62771	0.0026319	-4.89572	1.08595e-15	-5.70954	1.50863e-26
MSTRG.71639	1.55791	2.84141e-06	2.42967	1.03737e-10	2.82649	4.95911e-11
MSTRG.7462	-1.66674	0.00225298	-3.34945	8.71171e-06	-2.78981	2.72118e-11
MSTRG.7524	3.66545	0.00079952	3.07496	0.0106427	4.66744	0.000429657
MSTRG.7568	2.03778	4.63605e-09	2.95136	4.80717e-07	3.66444	3.64136e-15
MSTRG.7667	-1.56618	2.78055e-06	-4.52299	3.24494e-19	-5.94299	2.01913e-36
MSTRG.7858	1.34971	1.77255e-05	1.89696	3.26165e-15	1.522	2.77701e-05
MSTRG.8278	2.66338	9.33784e-07	2.59035	0.00021398	2.3494	1.43677e-05
MSTRG.8708	2.91474	1.64767e-12	2.95483	2.52301e-22	3.03738	2.83553e-29
MSTRG.9172	-1.37668	0.0311992	-4.63273	7.8471e-06	-6.05715	1.37884e-08
MSTRG.9681	-2.49955	1.83124e-08	-2.42518	0.00420995	-4.13102	7.22084e-13
NR_001317.3	1.83053	2.34221e-06	1.50948	8.7311e-16	2.24862	7.45352e-18
NR_002139.2	1.34336	0.000702831	1.21472	4.47988e-11	1.77509	1.29162e-17
NR_002812.3	1.01697	8.38103e-06	1.96052	3.12129e-13	1.56411	2.72356e-07
NR_015384.2	1.78107	3.53618e-05	3.10361	1.64803e-11	3.11081	8.79994e-16
NR_015395.1	1.69935	7.14122e-06	2.5712	5.93056e-08	2.63022	1.22422e-17
NR_015429.1	5.15848	2.46419e-08	1.61778	0.0497464	3.2731	0.000149296
NR_024206.1	2.7267	1.18432e-08	2.85674	3.66816e-17	2.9582	2.3225e-13
NR_024365.1	2.4325	0.0272143	3.20501	9.36726e-05	6.19544	6.00788e-11
NR_024371.1	-2.98303	0.000526194	-5.45458	4.04335e-13	-7.70534	3.54895e-30
NR_024422.1	-1.17547	0.0489457	-3.33937	2.1168e-05	-2.61506	0.00034041
NR_024480.1	3.81751	5.96875e-09	7.23755	1.07862e-32	7.0518	1.41149e-37
NR_026651.1	1.46737	0.0119254	2.80693	6.16915e-05	2.20586	2.82697e-08
NR_026932.1	1.41512	3.37309e-06	1.21683	5.0592e-05	1.12263	2.89207e-06
NR_026966.1	-1.88495	0.00317704	-4.68483	7.21278e-21	-4.55241	6.36209e-20
NR_027032.1	1.05602	0.0117372	3.59845	1.90292e-14	3.04513	3.0668e-14
NR_027086.1	-2.28936	1.52326e-09	-5.99553	6.05993e-17	-6.79336	2.21072e-156
NR_027341.1	3.02728	0.00258681	2.26151	0.020979	5.06128	1.27152e-06
NR_027378.1	-1.1049	0.0496317	-3.09306	0.000234999	-4.37586	0.00841057
NR_027441.1	-1.26243	0.000906411	-2.67026	0.000288836	-2.02607	7.69711e-07
NR_027646.1	-1.67067	0.0314199	-2.31007	1.25344e-14	-2.3122	3.88711e-09
NR_028393.1	1.06909	3.39168e-08	2.18248	1.84243e-09	2.25194	9.18059e-21
NR_034085.1	1.13388	0.000115474	1.74329	1.40746e-08	2.16492	2.55487e-11
NR_034148.1	5.36512	7.80752e-06	3.58483	1.34605e-09	3.09991	1.45402e-11
NR_036533.1	1.39175	0.00165253	1.49651	1.86847e-09	2.2632	6.07091e-13
NR_037870.1	1.68858	0.014704	3.44279	4.98213e-06	2.93154	0.00132269
NR_038446.1	1.48599	0.00172693	2.87093	8.65872e-06	2.67987	6.59504e-06
NR_038845.1	-1.16127	0.00670513	-1.58116	0.00406885	-1.4965	9.85572e-06
NR_040662.1	1.26657	0.0136901	2.89873	1.86155e-07	2.34838	0.0161723
NR_046091.1	-1.12983	1.70772e-05	-5.75982	3.34027e-55	-7.52505	2.99807e-50
NR_046583.1	1.84998	0.00109222	2.0234	5.82024e-14	1.7781	2.0377e-12
NR_047479.2	-1.13995	0.0447951	-1.4857	0.00109953	-1.79954	1.13032e-08
NR_103451.2	1.07706	0.0243585	3.22254	1.63965e-07	2.82765	1.90503e-07
NR_104643.1	1.50127	5.23304e-06	2.72259	4.31014e-20	3.00691	1.05391e-18
NR_109964.1	3.20461	2.59754e-08	2.31397	0.00181804	5.00862	1.45513e-10
NR_110015.1	3.82292	0.00132266	7.00853	1.91478e-13	7.69762	1.44051e-16
NR_110330.1	-1.31614	0.00411477	-1.98167	2.21725e-11	-1.92497	4.36601e-08
NR_110374.1	-1.13056	0.00499953	-2.37602	4.1866e-08	-2.29908	3.58226e-09
NR_110426.1	5.84885	1.50073e-07	2.19792	0.0140281	4.94525	6.1365e-07
NR_110428.1	3.39149	0.0252848	2.62744	0.0292331	2.7052	0.0176472
NR_110573.1	-1.29379	0.0210467	-1.3622	0.00145766	-1.41702	3.106e-08
NR_110590.1	-3.96287	1.40817e-06	-7.12151	7.65152e-14	-9.39518	3.03817e-14
NR_110643.1	-2.19175	0.0485024	-3.34116	0.0366385	-5.74231	4.33856e-05
NR_110845.1	2.33116	0.00029098	2.34293	0.0181032	3.08143	4.16548e-06
NR_110869.1	-2.01823	0.000497471	-3.07174	6.28636e-06	-5.00725	9.77977e-13
NR_110870.1	-1.16589	4.12246e-07	-3.0938	2.77654e-10	-3.16743	0.000302111
NR_120497.1	-2.32077	5.58925e-05	-4.28661	6.76381e-15	-5.50469	1.03798e-08
NR_120549.1	-1.9071	0.0207236	-2.50131	0.0370297	-3.98402	1.40221e-06
NR_120572.1	-1.5564	0.0385038	-5.589	3.50569e-10	-4.04451	1.23233e-10
NR_120685.1	-1.54048	0.00440877	-1.25347	0.00936129	-2.74198	0.00083531
NR_122111.1	1.92114	1.7711e-08	2.72552	4.88105e-12	3.13094	4.97704e-15
NR_122112.1	3.05702	1.95005e-09	3.10055	1.62415e-09	3.01744	2.63412e-13
NR_125373.1	1.38431	0.0195192	1.15059	0.000400298	1.37813	0.000185489
NR_125739.1	1.19226	0.000333248	1.40527	1.74968e-08	1.61121	2.90433e-07
NR_125790.1	1.33697	0.000203407	2.39604	8.57861e-08	2.44188	1.64957e-11
NR_125889.1	-1.81214	0.00505976	-3.01842	1.20584e-06	-3.05845	1.40874e-11
NR_126337.1	1.71885	6.89095e-05	2.89273	0.000467124	2.73606	1.19297e-07
NR_126423.1	-1.08893	0.00478261	-1.07878	0.00708687	-1.93188	2.70335e-09
NR_130924.1	2.3725	2.64505e-05	3.17839	9.95141e-07	4.33599	4.9498e-08
TEA-ncRNAs_hg_1	1.16189	0.0161378	2.24906	6.22715e-09	2.43797	6.53454e-07
XLOC_000067	2.51038	2.52139e-08	1.37785	0.00113736	1.0233	0.00244304
XLOC_000099	1.06379	0.00845331	1.55744	2.62533e-05	1.24123	0.00157299
XLOC_000129	-2.55265	2.17034e-05	-6.58987	6.04491e-18	-7.72321	5.61947e-26
XLOC_000202	1.7375	1.46297e-14	2.65589	1.6936e-14	2.40572	1.58855e-19
XLOC_000348	-1.86334	2.70264e-06	-2.50032	6.16258e-11	-1.91556	5.87356e-05
XLOC_000413	-1.45751	0.00176166	-1.29128	8.57806e-09	-1.14153	0.00318349
XLOC_000499	2.03714	0.000697307	1.89756	0.0194008	3.19636	0.000122481
XLOC_000731	1.75863	0.000210126	2.7362	1.27754e-05	2.74208	1.0572e-06
XLOC_000759	3.01859	3.32279e-06	5.13096	8.22088e-27	5.07878	1.84813e-23
XLOC_000822	-1.53571	6.09159e-06	-1.29891	0.00416967	-2.23163	1.91014e-08
XLOC_000860	-2.74218	2.77924e-07	-5.86329	1.66366e-23	-6.25969	8.08078e-27
XLOC_000861	1.33276	0.00979112	1.37624	9.33892e-10	1.49844	6.41871e-10
XLOC_000873	-1.50324	0.000227851	-1.71817	0.00209096	-2.0009	0.000535458
XLOC_000938	-3.45944	4.19689e-09	-4.07051	1.15022e-09	-3.7848	4.90515e-07
XLOC_001023	-1.12645	2.49409e-05	-1.34863	0.00172816	-1.48595	5.76493e-11
XLOC_001196	-1.64637	6.52849e-08	-2.75979	3.35396e-07	-2.2706	0.00108379
XLOC_001240	-1.12696	0.000158658	-1.8268	5.91149e-10	-1.73993	1.48381e-06
XLOC_001544	-1.33932	9.79892e-05	-2.10837	6.75277e-15	-2.14938	3.30309e-09
XLOC_001743	1.86051	1.835e-05	1.18255	2.99088e-05	1.47286	1.2889e-05
XLOC_001862	1.12065	0.000934177	1.38689	0.00193305	1.85064	4.30374e-06
XLOC_002188	1.47354	2.38134e-07	2.61739	7.14133e-20	2.85547	2.09988e-19
XLOC_002343	2.10116	7.11634e-05	3.65358	1.93623e-11	2.9346	1.03367e-09
XLOC_002358	-2.14939	0.000155582	-4.94327	1.40537e-24	-5.25269	1.26419e-06
XLOC_002437	1.65936	5.10462e-08	3.69802	3.06196e-25	3.38732	2.62978e-23
XLOC_002462	1.16736	0.000919374	1.76126	0.00763897	1.18676	3.92567e-09
XLOC_002473	2.27945	0.00630012	2.37221	0.0151473	2.54468	4.05418e-05
XLOC_002570	1.53558	0.000786883	2.05991	8.46605e-09	2.14572	1.97695e-05
XLOC_002855	1.42655	0.0180349	1.50643	0.00338409	2.41913	5.43127e-05
XLOC_002873	-1.50914	0.0011553	-6.40844	9.29262e-62	-5.55498	5.91648e-06
XLOC_002910	1.49315	1.66017e-08	2.79667	3.91496e-24	2.36708	3.07538e-13
XLOC_002938	-1.37261	1.28695e-13	-2.28558	1.71926e-34	-1.76684	2.04224e-17
XLOC_002996	-1.44075	0.00546123	-1.60806	0.0149137	-3.21121	6.39698e-09
XLOC_003016	-1.68269	0.000360861	-2.73788	2.29049e-06	-3.75875	1.4494e-08
XLOC_003068	-1.60414	9.01903e-05	-1.32401	0.0248597	-1.97015	0.0160151
XLOC_003098	-2.6664	7.96651e-05	-3.52579	1.8003e-05	-5.39454	6.32829e-24
XLOC_003139	-2.36642	2.63303e-07	-1.39122	9.25481e-07	-2.37807	3.18057e-21
XLOC_003206	-2.2965	9.32628e-05	-3.76827	1.24095e-06	-4.74638	1.70941e-53
XLOC_003211	-1.2744	3.70765e-10	-2.71883	4.0636e-13	-2.7351	5.64469e-09
XLOC_003315	1.68373	0.0109651	2.90654	0.000623886	4.0937	7.03629e-12
XLOC_003316	2.17423	0.000248677	3.46831	5.98551e-06	3.35975	1.69001e-09
XLOC_003619	-1.17739	0.0227008	-1.67218	5.98551e-06	-1.66584	0.00040986
XLOC_003691	-2.48949	1.35347e-08	-3.20236	1.22443e-11	-4.33159	4.24598e-31
XLOC_003723	-2.38712	0.000129075	-3.24505	0.00118184	-7.08388	6.71e-62
XLOC_003764	-1.2643	0.0303749	-3.17052	8.19523e-06	-3.06397	2.79469e-12
XLOC_004070	2.25803	3.68632e-09	3.04069	3.71745e-24	3.27697	7.42142e-18
XLOC_004166	-1.71098	0.000718497	-2.60641	4.49259e-06	-2.57423	9.73301e-05
XLOC_004168	-1.27436	3.98117e-09	-2.14167	9.12887e-06	-2.78734	1.2378e-11
XLOC_004490	1.39915	0.00771514	2.74869	2.8432e-11	3.00015	1.1526e-22
XLOC_005261	-1.76554	0.00182376	-5.32307	2.88749e-11	-8.10083	2.71797e-26
XLOC_005307	1.05339	0.0014862	1.42891	1.09049e-18	1.74268	1.63573e-07
XLOC_005311	-1.72383	0.000138247	-2.57048	3.41598e-09	-3.4251	1.43578e-13
XLOC_005417	1.75227	4.48951e-08	3.4059	2.03965e-19	3.28234	2.94624e-12
XLOC_006082	1.18323	0.00702052	3.20745	5.3141e-06	1.88028	2.45716e-05
XLOC_006130	-1.51418	6.26274e-08	-2.90865	2.8842e-24	-2.82731	7.82008e-13
XLOC_006139	1.34042	0.00557682	1.2742	0.0069204	1.26492	0.0100183
XLOC_006241	1.19198	0.000480573	2.26345	1.2904e-06	2.23373	4.08667e-07
XLOC_006805	-2.44621	1.25294e-08	-4.7262	9.97672e-26	-3.58788	2.29265e-16
XLOC_006877	1.25565	6.72069e-07	1.51488	9.88126e-12	1.8881	1.28601e-07
XLOC_006965	1.04174	2.48831e-05	1.21037	1.06938e-05	1.25024	5.67841e-05
XLOC_007095	1.13399	0.00539947	1.28474	0.00334535	2.176	1.10508e-05
XLOC_012977	1.34937	0.000190864	1.41406	3.1431e-05	2.19279	3.53482e-06
XLOC_013093	-1.29621	8.72979e-06	-1.63111	0.0143244	-1.48584	0.000115384
XLOC_013160	2.28267	3.97769e-07	3.90282	1.84325e-16	3.24533	5.80748e-20
XLOC_013166	2.53452	2.608e-11	1.93167	2.22912e-17	1.68155	8.43123e-09
XLOC_013252	-1.46944	2.31147e-09	-2.8433	2.32775e-13	-3.74048	3.77596e-26
XLOC_013395	4.52719	2.15797e-12	2.81996	0.000360959	2.74704	1.32538e-07
XLOC_014273	-1.37999	0.000225459	-1.34831	0.00611465	-1.66698	0.00996725
XLOC_014276	3.64687	0.000467272	3.97237	1.28266e-08	4.33867	2.35962e-09
XLOC_014398	2.69735	5.70775e-11	1.71594	1.26087e-13	1.63901	9.89158e-09
XLOC_014648	1.17648	9.63612e-06	1.72839	0.00966308	2.81938	5.72821e-09
XLOC_014802	1.64662	1.1867e-07	2.20068	8.09763e-08	2.80101	8.3463e-19
XLOC_014926	-1.0111	0.0024299	-1.08893	0.00438183	-1.24996	0.00016902
XLOC_015128	3.88584	2.23949e-10	4.18115	9.23931e-11	3.35911	2.95524e-10
XLOC_015139	1.03433	0.0157005	3.04606	4.75627e-05	1.8446	0.000308485
XLOC_015323	1.12511	3.24761e-07	2.31086	5.6713e-24	2.26285	6.08358e-22
XLOC_019577	-1.33533	1.31674e-05	-3.18765	6.00539e-13	-3.63278	4.47343e-28
XLOC_019852	-1.51216	5.7263e-08	-1.81554	5.52889e-09	-2.43596	8.76076e-15
XLOC_020236	1.6043	6.23994e-05	2.55432	9.82823e-05	3.70139	7.41455e-11
XLOC_021405	2.40303	0.00665085	2.49277	0.000643571	2.44422	0.00146067
XLOC_021471	-1.00616	0.000479119	-1.29109	0.0184116	-1.61581	0.000154824
XLOC_021524	-1.79438	1.59457e-07	-1.3813	5.32662e-07	-1.38401	5.12983e-06
XLOC_021809	1.62655	6.78864e-06	1.03156	4.65781e-07	1.31067	1.88298e-07
XLOC_021912	-2.81531	3.33319e-05	-2.32216	0.0405877	-5.49686	3.25747e-19
XLOC_021938	-1.33727	5.97078e-11	-2.81902	8.42869e-08	-3.4152	3.51113e-41
XLOC_021952	-1.34591	0.0163319	-4.07114	6.57018e-09	-4.93886	3.79808e-16
XLOC_021964	3.34589	6.62845e-12	2.01793	1.68019e-15	2.07986	1.94716e-15
XLOC_021967	2.63162	4.30426e-19	1.95155	3.57708e-25	2.11282	3.47639e-14
XLOC_022261	1.27862	0.000187465	2.67351	2.15154e-10	2.24825	1.50196e-11
XLOC_022410	-1.91049	0.00823245	-4.77435	3.77423e-16	-4.05419	9.19342e-06
XLOC_022457	-1.00798	0.00103762	-1.94245	2.27147e-10	-2.17256	2.12612e-08
XLOC_023078	-1.05237	0.0057635	-4.08022	2.5485e-58	-4.52913	2.23565e-47
XLOC_027525	1.60073	3.69917e-09	2.09105	1.18039e-14	2.16695	5.04075e-14
XLOC_027558	1.56097	5.82874e-06	1.23245	0.0113739	1.20478	0.000130849
XLOC_027618	1.7353	4.81477e-07	2.18056	2.16835e-12	3.03694	6.27391e-26
XLOC_027670	1.60828	0.000132864	3.92053	3.27839e-09	3.2804	2.09949e-10
XLOC_027671	2.20801	1.85627e-05	2.60529	0.000265114	3.42353	1.81633e-12
XLOC_027786	-1.01526	2.9542e-06	-2.00216	0.0058021	-1.88846	1.06501e-08
XLOC_027787	-1.51483	1.05467e-05	-1.24517	0.00297129	-1.4038	5.02116e-05
XLOC_027862	1.98354	8.01317e-05	2.77926	5.09639e-10	2.15265	3.04067e-05
XLOC_028118	-1.55715	4.9076e-08	-2.51769	1.0578e-36	-2.5425	1.22444e-08
XLOC_028248	2.08098	0.0223245	2.6304	0.00126966	1.65183	0.0122443
XLOC_028292	1.26543	7.34412e-07	1.86437	1.72837e-12	2.11768	1.99901e-06
XLOC_028390	1.28713	0.00299638	3.27601	3.04548e-05	6.17616	3.18127e-16
XLOC_028531	-1.70298	0.00874885	-4.65001	2.52308e-30	-4.09732	1.53678e-08
XLOC_028940	1.80745	1.11762e-09	1.14835	7.31993e-06	1.53338	8.11813e-12
XLOC_028942	2.11865	2.27399e-07	2.08136	2.18835e-06	2.78657	8.65402e-08
XLOC_029093	-1.09105	1.19123e-05	-2.84456	2.18831e-10	-2.08036	6.31724e-05
XLOC_029242	3.05577	3.10855e-13	3.56405	5.98532e-49	3.89355	2.45677e-38
XLOC_029458	2.18203	2.91995e-07	1.7509	0.0219888	3.05118	4.4519e-07
XLOC_029483	1.14733	0.000100673	2.44177	7.89349e-26	2.10997	6.58182e-14
XLOC_029495	1.28793	0.00311959	2.29474	2.76281e-09	2.71528	5.35877e-07
XLOC_029684	-2.01003	6.75862e-08	-2.44173	3.01508e-21	-2.97266	2.04637e-29
XLOC_029707	-1.85808	0.000713541	-3.83032	0.000322055	-5.75019	1.43809e-31
XLOC_030290	3.13845	5.12888e-07	2.7203	3.67991e-06	2.47986	2.50883e-05
XLOC_030743	2.25023	7.1663e-12	2.63733	2.94881e-25	3.0887	3.5517e-24
XLOC_030744	1.95849	6.09168e-07	3.59604	1.03532e-07	3.89681	2.71986e-07
XLOC_030842	1.52143	0.00271295	1.3478	0.0448282	4.24024	7.68541e-12
XLOC_034410	-1.19278	0.0302736	-1.61889	0.00585227	-4.1422	1.20951e-26
XLOC_034450	-2.21223	2.04559e-08	-3.04239	0.00710575	-3.91683	7.1244e-20
XLOC_034451	-1.83527	2.90143e-10	-1.80356	0.00246656	-3.81693	4.92332e-39
XLOC_034490	1.85805	0.00280556	2.63183	0.000519397	2.1868	0.0260725
XLOC_034558	1.83289	7.55435e-09	1.23765	2.11228e-07	1.70072	7.63078e-10
XLOC_034765	1.82549	1.79552e-08	2.84196	8.43594e-28	3.04349	1.67114e-14
XLOC_034834	2.51047	6.19357e-09	2.09378	0.0133297	2.73244	0.00377943
XLOC_035113	-1.53299	0.00128576	-1.8305	0.0498787	-4.02592	3.70918e-05
XLOC_035500	-2.30065	1.06567e-06	-5.35882	1.30099e-15	-6.64952	5.05531e-24
XLOC_036154	1.1381	0.0211471	2.59109	0.00164579	3.64029	8.54223e-06
XLOC_036327	-1.87987	0.00370575	-3.15845	6.68718e-10	-4.32918	1.50323e-12
XLOC_039111	2.19017	0.005038	2.8177	0.000583005	2.87015	2.415e-05
XLOC_039114	2.26934	0.0083491	3.464	4.44646e-06	3.30826	4.60794e-05
XLOC_039903	-1.20762	0.000265459	-1.46558	0.00106928	-2.44146	4.18882e-47
XLOC_040324	1.40609	0.0435884	3.12866	1.8187e-05	3.5254	0.000158404
XLOC_040327	1.68435	0.0466276	2.39684	0.00256839	2.75148	0.00382403
XLOC_041111	-1.34665	1.94823e-10	-2.53857	1.85872e-13	-2.64999	0.000221808
XLOC_041337	-1.13095	0.00563691	-1.97655	1.04149e-09	-2.20183	7.22188e-12
XLOC_041401	-2.5845	2.235e-06	-5.63164	1.00896e-20	-4.63831	1.69807e-08
XLOC_041545	1.03615	0.00318541	1.216	8.14194e-08	1.11701	1.88863e-06
XLOC_041622	2.68214	4.84159e-06	2.21764	0.0248465	2.01636	0.0356812
XLOC_041643	2.05268	0.011228	2.79204	2.86927e-05	2.93505	0.00275177
XLOC_041646	2.38029	0.0117934	2.28429	0.00541342	2.58826	0.0174953
XLOC_041663	1.70212	0.0154002	2.60519	2.69624e-05	3.35541	0.000397801
XLOC_041668	1.49325	0.0396392	2.1487	0.00104489	3.52035	0.000203999
XLOC_044665	-2.31741	0.00341779	-2.57605	0.000307547	-4.916	1.38614e-18
XLOC_044920	1.15713	3.0004e-05	2.204	7.93981e-13	2.14331	1.22044e-14
XLOC_044969	-1.71399	8.68622e-06	-5.72474	1.30147e-11	-4.85508	2.31114e-08
XLOC_045050	-1.69371	6.67521e-10	-4.08794	5.73905e-15	-3.91941	1.18615e-74
XLOC_045239	2.20763	6.29133e-06	2.46392	2.35518e-05	2.04981	0.00293045
XLOC_045568	1.04105	0.00198378	3.29362	7.78087e-15	3.14013	1.74917e-10
XLOC_045580	-1.91169	4.51537e-05	-5.03111	6.36286e-10	-6.48184	3.1208e-26
XLOC_045741	-1.94247	1.90653e-07	-2.89793	7.00823e-16	-3.01292	7.66608e-12
XLOC_045771	2.00112	0.0172648	2.8731	0.000133865	2.64837	0.00731226
XLOC_045937	1.97907	5.13763e-06	2.55294	1.33269e-13	2.50641	1.67972e-17
XLOC_045938	1.38546	3.06487e-05	1.74137	1.10465e-05	2.10009	1.86064e-08
XLOC_046174	-1.10344	0.0198694	-2.08084	5.11835e-09	-2.4466	7.72206e-08
XLOC_046187	-1.51905	0.00166091	-2.72291	0.00177215	-4.23066	4.90728e-33
XLOC_046517	1.35838	7.84246e-09	1.71503	1.07157e-22	1.56441	2.85867e-12
XLOC_046741	1.41242	2.63067e-12	1.60397	5.3894e-26	1.94224	5.07594e-15
XLOC_046771	-1.84899	2.44734e-09	-1.51794	0.00415405	-2.12283	7.27413e-10
XLOC_046921	-1.46914	1.65243e-09	-1.43257	6.78209e-07	-2.09936	8.02815e-14
XLOC_046922	-2.65634	6.52461e-06	-3.00564	2.56331e-06	-3.62098	1.22005e-08
XLOC_048950	4.98824	1.27865e-15	1.98217	0.0195366	1.32099	0.0134564
XLOC_048991	-1.14546	0.00693979	-1.56282	6.58354e-06	-1.16288	0.0189894
XLOC_049351	-2.60498	4.10206e-08	-5.2142	7.52097e-22	-6.22702	1.62551e-116
XLOC_049790	-1.30249	1.98744e-05	-1.70709	0.000129482	-1.4718	0.0104258
XLOC_049883	1.15642	0.010166	1.40034	7.43682e-05	1.4778	0.000692132
XLOC_049911	1.24043	0.0215853	2.31975	3.81092e-12	2.66859	8.00839e-09
XLOC_050051	-1.37571	0.00157155	-1.86538	0.000499254	-2.47039	7.39672e-05
XLOC_050178	1.27112	0.00138758	3.50569	3.87942e-06	2.32598	0.000559435
XLOC_050228	-2.20858	0.00241296	-5.24438	7.60299e-18	-4.88746	1.88776e-09
XLOC_050235	1.42263	0.000122613	1.70718	0.000192817	1.96904	4.85492e-05
XLOC_050742	3.95009	8.3892e-10	4.45704	4.92571e-08	4.1636	2.57353e-11
XLOC_050746	-2.22799	1.75416e-07	-4.67823	1.59091e-07	-6.83155	2.67325e-19
XLOC_050761	1.16704	9.0253e-06	1.91143	0.000179577	2.62756	3.56136e-08
XLOC_050768	-2.45589	2.6271e-08	-4.78035	8.89715e-26	-5.26287	4.27235e-33
XLOC_050936	2.67073	0.0134117	2.825	8.75655e-05	3.68635	0.000303897
XLOC_051043	1.01267	0.0295589	3.5295	2.34402e-09	3.28513	1.97905e-08
XLOC_051548	-1.25129	0.000924613	-3.14537	1.26148e-12	-3.16896	4.17496e-14
XLOC_053307	-1.36275	1.07222e-08	-2.10224	5.91271e-11	-2.03581	7.44061e-09
XLOC_053478	1.35978	1.0256e-05	3.05907	3.30092e-26	3.35147	5.25216e-23
XLOC_053724	1.92347	1.78022e-05	2.91109	1.34268e-16	2.77634	6.81822e-16
XLOC_053914	-1.91091	0.00132032	-5.65377	1.18457e-32	-5.46696	9.74917e-10
XLOC_053954	-1.45046	9.51684e-11	-2.24965	2.17158e-21	-3.79152	1.57964e-198
XLOC_054057	-2.00555	0.00237689	-3.05488	2.08831e-12	-3.36648	9.27032e-07
XLOC_054121	2.43655	3.09367e-07	1.81089	0.000885625	3.68671	1.04299e-11
XLOC_054226	1.72504	0.00463179	4.22493	2.02374e-16	3.34048	8.62532e-09
XLOC_054258	-2.19897	0.00063345	-4.66713	1.45483e-06	-5.85011	0.0171755
XLOC_054763	1.62773	0.00120876	3.21715	2.48561e-15	3.34578	1.59388e-15
XLOC_054772	-1.59639	3.74225e-07	-1.5709	0.00169486	-1.72353	1.55689e-05
XLOC_055018	-1.1911	0.000745101	-2.28504	8.55905e-05	-1.835	0.0001228
XLOC_055216	1.08395	2.51725e-05	1.11542	4.83732e-09	1.09133	0.0223603
XLOC_055335	-2.5764	2.97339e-11	-4.44723	3.24359e-32	-4.10465	7.09078e-18
XLOC_055773	1.96473	0.000754818	2.4178	2.06272e-05	2.8813	2.73219e-10
XLOC_055850	-1.61821	7.0115e-08	-4.03039	7.06624e-70	-3.68608	9.06441e-77
XLOC_055853	-1.1914	0.000241193	-4.3626	2.92591e-10	-3.43398	5.42532e-08
XLOC_056225	-1.2933	0.000877174	-1.83917	1.62895e-09	-1.60975	5.82182e-05
XLOC_056314	2.17578	0.00741543	3.23984	1.27243e-05	2.82063	9.15527e-06
XLOC_056357	-1.02315	1.95716e-05	-1.66028	0.0427118	-2.32309	3.66263e-08
XLOC_056426	1.74883	0.000271237	1.96829	0.0370399	4.45946	4.21003e-07
XLOC_058486	-1.29682	0.000747197	-3.012	7.4571e-13	-3.26036	1.19126e-14
XLOC_058728	-1.29047	3.58942e-06	-2.62421	4.31125e-17	-2.2296	3.66901e-09
XLOC_059209	1.28854	0.0165942	2.79761	0.000117776	2.60422	4.0542e-06
XLOC_059210	1.16364	0.0164433	1.91766	1.76367e-05	2.15297	6.09267e-07
XLOC_059297	1.04494	7.50966e-06	1.18493	1.50252e-10	1.51637	6.79942e-13
XLOC_061527	-1.51504	5.87122e-07	-1.38094	1.19644e-07	-1.38814	7.99206e-06
XLOC_061606	1.34539	0.0195596	2.5071	1.60268e-06	3.16174	2.23671e-06
XLOC_061665	1.64078	0.00167143	6.74588	8.60371e-44	6.79045	1.26525e-38
XLOC_061667	1.68261	2.62611e-06	5.12142	3.3575e-18	3.81465	2.19924e-15
XLOC_061727	1.51537	7.86851e-08	2.95386	3.99027e-24	2.68605	1.09482e-14
XLOC_061922	1.66818	1.18095e-08	2.93449	3.23177e-12	2.63757	2.66253e-12
XLOC_061931	-2.50415	0.000277126	-4.19406	2.78779e-13	-2.75806	0.000402911
XLOC_062015	1.64082	2.67774e-08	2.57498	3.40949e-11	3.08491	8.99719e-20
XLOC_062609	5.01372	1.79014e-20	5.64699	2.84861e-37	5.25553	7.9681e-32
XLOC_062830	1.94094	0.0365198	1.56928	0.0331083	2.40517	4.97371e-05
XLOC_062909	1.47845	9.35734e-11	3.07088	4.66978e-30	2.99924	4.72716e-20
XLOC_062925	1.17303	0.00207798	2.52647	4.59854e-08	3.00628	2.20789e-12
XLOC_063089	1.19365	0.000548774	1.13367	8.09011e-06	1.24242	0.000772139
XLOC_063097	-1.20814	2.68698e-06	-1.68909	4.77324e-05	-3.1083	4.35349e-09
XLOC_063328	1.95917	3.99554e-05	3.4436	6.92018e-27	3.62727	3.31813e-22
XLOC_063629	-2.26373	1.23882e-05	-2.90619	1.60684e-05	-2.99715	9.52132e-05
XLOC_063734	3.74659	3.00415e-08	4.17622	2.24988e-05	3.30126	0.000363367
XLOC_064279	-1.04008	4.7103e-10	-2.21331	0.000162909	-2.26288	0.000247705
XLOC_064283	-1.43877	0.00203032	-1.20772	1.57139e-05	-1.78394	1.37019e-05
XLOC_064391	1.66152	0.0119425	1.86974	0.00244091	2.38172	3.11852e-06
XLOC_064575	1.07013	0.0209123	2.35464	0.00150765	2.53566	3.08653e-06
XLOC_064592	2.17265	1.40817e-06	3.00607	5.81324e-11	3.54993	6.87336e-16
XLOC_066129	-1.84795	1.42037e-07	-1.4762	0.000416191	-2.13908	3.54166e-12
XLOC_066134	-1.67545	0.00323775	-3.15353	1.23895e-05	-1.73084	0.0186221
XLOC_066414	1.93957	8.21912e-06	2.26314	1.82719e-12	2.56722	2.2209e-19
XLOC_066513	1.55659	3.28708e-11	1.04946	2.67919e-05	1.1156	5.1086e-06
XLOC_067111	1.47822	0.0328541	1.66804	0.0391912	2.18703	5.91648e-06
XLOC_067316	1.44485	0.034683	2.59454	8.92261e-05	2.74978	0.00481961
XLOC_067319	1.76331	0.00838737	2.75634	0.000344582	2.98628	0.00167938
XLOC_067471	-2.09143	1.96029e-06	-3.00467	0.000333898	-5.37523	4.01996e-56
XLOC_067515	1.20072	0.0389057	1.56216	7.3367e-05	1.8196	2.49486e-06
XLOC_067648	-1.09117	0.000155582	-4.94519	1.5075e-29	-3.8175	5.51906e-14
XLOC_067817	-1.25131	0.000403562	-1.52274	0.000819264	-1.72458	5.14848e-06
XLOC_067830	1.87307	0.0252162	1.95105	0.0307565	3.03739	0.000121515
XLOC_067906	-1.81688	1.13572e-05	-3.2046	0.000195445	-4.0687	0.000629836
XLOC_067970	-2.48416	2.41287e-05	-3.66072	1.99801e-09	-6.73021	7.28801e-55
XLOC_068021	-1.72107	1.46086e-06	-2.2992	0.00156601	-2.6149	5.40181e-09
XLOC_068161	-1.05968	6.10073e-06	-2.28428	1.45586e-17	-2.95007	9.58836e-27
XLOC_068204	-1.05554	0.0219576	-1.11694	0.000251585	-2.0738	2.13616e-40
XLOC_069183	-2.68762	0.00106073	-5.64609	7.37213e-11	-4.55667	0.00234487
XLOC_069530	-1.20604	0.0237283	-3.50477	3.05281e-15	-2.58578	1.39981e-05
XLOC_070062	1.13079	9.28597e-12	2.11146	4.71563e-35	2.15511	3.51621e-29
XLOC_070129	1.13613	0.0030721	1.16308	0.00255455	1.20404	0.0019009
XLOC_070170	-2.36455	2.57947e-06	-6.35831	7.85147e-43	-4.07627	4.70623e-08
XLOC_070224	1.84893	0.000324408	5.03115	2.70073e-48	5.42696	1.56151e-57
XLOC_070328	-1.12304	1.12671e-07	-1.47038	0.00631575	-2.16818	1.82216e-12
XLOC_070366	1.76967	1.6192e-06	2.42569	0.000985309	2.86148	0.000104119
XLOC_070404	1.71382	0.0196332	2.71694	9.75569e-05	2.35994	0.0311252
XLOC_070526	-1.53724	1.17914e-08	-2.96556	2.26512e-10	-3.94234	1.90301e-52
XLOC_070639	-1.07447	0.00356249	-1.06402	0.0237693	-1.38067	1.5777e-06
XLOC_070759	1.00153	0.000186784	2.21755	6.43744e-08	2.4451	1.78484e-07
XLOC_071393	-2.21893	6.65395e-05	-1.3826	0.0486726	-1.96856	0.0139433
XLOC_071394	-2.02368	3.18471e-09	-1.42232	0.0159464	-1.80548	0.00175589
XLOC_071484	-1.00047	1.26428e-13	-1.96257	6.17891e-05	-2.16021	2.10844e-22
XLOC_071722	-1.17143	0.00219222	-2.72193	1.53094e-14	-2.43346	4.96916e-09
XLOC_071793	1.75797	7.13993e-07	2.5606	1.27579e-21	2.30594	1.58142e-16
XLOC_072158	-1.64724	8.7802e-07	-2.61127	4.11479e-16	-2.68986	4.04899e-15
XLOC_078557	-1.18097	0.00219281	-2.52639	3.36539e-11	-2.04841	4.77308e-09
XLOC_078580	1.29403	7.98665e-05	3.13202	1.31896e-36	3.28775	1.5591e-26
XLOC_078619	3.11236	1.90573e-07	2.84775	7.2704e-14	2.61025	8.97097e-15
XLOC_078683	-2.50215	0.00232753	-3.32625	0.00984859	-6.81262	2.30771e-39
XLOC_078748	-1.30622	1.62532e-07	-3.24983	1.3166e-16	-3.72635	8.14304e-86
XLOC_078919	-1.20228	8.20424e-06	-2.71464	1.59064e-05	-3.45234	1.82494e-07
XLOC_079119	-1.07101	4.75816e-06	-1.32975	0.000371746	-3.12313	2.64304e-18
XLOC_079161	-2.28879	0.000677411	-6.43498	2.0473e-24	-4.33563	1.11657e-05
XLOC_079355	1.04432	0.0106807	3.17725	4.84e-08	3.56069	6.53043e-09
XLOC_079433	-2.40613	0.000162084	-2.8713	0.00549367	-5.15943	9.21363e-06
XLOC_079437	5.5805	2.38139e-19	3.46711	2.70417e-05	2.13125	3.97197e-05
XLOC_079460	-1.49368	0.00531115	-3.89417	3.9029e-13	-5.78575	5.31621e-21
XLOC_080053	-1.96089	7.57968e-08	-3.38489	9.70412e-08	-4.7236	5.61078e-26
XLOC_080115	-1.25481	0.000101432	-1.77033	2.3053e-06	-2.04052	1.11311e-07
XLOC_080198	2.68096	5.09999e-08	2.05891	9.1596e-05	3.02897	6.32349e-07
XLOC_080401	1.99133	5.1401e-06	3.19969	5.73895e-09	2.91316	1.11331e-08
XLOC_082408	1.0551	0.00204101	1.82074	5.22033e-17	2.00722	9.79938e-16
XLOC_082415	-1.1764	0.00179038	-1.47199	9.87525e-05	-2.2488	1.70816e-14
XLOC_082416	-1.63892	0.02965	-1.6549	9.6692e-05	-3.44286	7.26525e-09
XLOC_083123	1.00033	3.46256e-05	1.4816	1.44108e-31	1.50156	4.76514e-12
XLOC_083286	-1.0177	1.10875e-06	-3.60487	7.09892e-05	-3.32826	2.998e-27
XLOC_083287	-2.55118	0.000301153	-7.32199	4.519e-41	-6.26618	1.29535e-13
XLOC_083303	-1.14084	0.000603332	-1.8778	0.00581808	-1.72576	0.00926438
XLOC_083328	2.41011	3.15175e-08	2.51965	2.19276e-07	3.46256	2.03231e-17
XLOC_084356	1.41681	0.00128652	2.26801	0.000102735	1.21823	0.026078
XLOC_084366	1.20716	0.00375093	2.40454	0.0102499	1.98339	0.0198601
XLOC_084437	1.66133	0.000250871	1.44457	0.0217217	3.42068	2.59267e-08
XLOC_084542	2.42561	0.000437901	3.40509	2.0781e-06	3.63207	0.000113148
XLOC_084547	1.87896	0.00910321	2.37944	0.000691593	3.02692	0.00120992
XLOC_084557	2.08536	0.00223848	2.65902	4.21019e-05	2.58818	0.00699142
XLOC_084561	3.87502	4.07743e-10	2.37702	0.00030639	2.75011	0.00155057
XLOC_084772	-1.27289	2.97787e-11	-1.03399	5.25716e-07	-1.85501	1.44936e-37
XLOC_084825	-1.66117	2.19501e-12	-1.73045	1.41968e-05	-2.07217	1.24141e-08
XLOC_084831	1.61561	3.54043e-08	2.80203	2.17648e-22	2.95108	1.16644e-12
XLOC_085175	2.29932	2.24368e-05	3.21685	5.97751e-06	2.94358	1.37695e-06
XLOC_085272	1.29009	3.26909e-05	3.11358	1.64778e-16	2.89725	1.91619e-14
XLOC_085330	-1.15797	0.00486563	-2.18581	3.10937e-06	-1.94675	6.81183e-05
XLOC_085373	1.51178	0.00121935	2.47246	0.00423009	3.13936	9.39381e-05
XLOC_085377	2.30271	0.000541283	3.32237	8.855e-07	2.98101	0.0018131
XLOC_085408	-2.01791	2.29387e-08	-2.96077	2.53337e-18	-3.54764	6.78388e-28
XLOC_085539	1.45401	0.00142219	1.07432	0.000251282	1.34396	6.96108e-09
XLOC_085653	1.47865	8.08355e-08	2.42058	4.14623e-19	2.13878	4.62524e-09
XLOC_085717	1.04738	1.54884e-07	2.59499	5.39806e-32	3.0553	6.2386e-23
XLOC_087033	-1.30994	2.00848e-07	-1.56787	5.21791e-11	-2.02715	9.47203e-14
XLOC_087290	1.84791	0.000358123	3.73752	2.20468e-07	4.05011	3.1576e-11
XLOC_087737	-1.20888	2.80397e-05	-1.49545	4.90722e-06	-1.34686	0.00191805
XLOC_088370	-1.07032	0.00593085	-2.81555	7.68444e-09	-2.4755	4.78611e-06
XLOC_088633	1.71954	1.08393e-09	1.90815	2.4677e-09	2.57431	7.49429e-10
XLOC_088784	1.289	2.00394e-06	1.5119	0.000786236	2.18828	4.31561e-05
XLOC_089077	2.04272	1.61048e-08	2.83708	1.83924e-18	2.35886	1.77607e-12
XLOC_089347	-2.0689	0.000437931	-2.43305	0.00400182	-2.51679	0.000101382
XLOC_089469	1.02545	0.000274614	1.79021	2.41499e-14	1.85192	4.47294e-11
XLOC_089762	-1.48284	8.66657e-17	-4.31428	6.47894e-37	-4.04912	1.35336e-21
XLOC_089800	1.27443	0.0107746	3.55421	0.000769875	3.46858	5.73687e-06
XLOC_089864	1.79572	5.52295e-06	3.44376	1.16776e-21	3.73009	1.03441e-16
XLOC_089879	-1.79158	6.19183e-05	-6.54464	5.87944e-37	-7.00269	1.01718e-88
XLOC_090364	3.67304	1.74026e-06	2.14866	0.0158878	3.38017	3.58269e-05
XLOC_090400	1.07191	0.013835	1.58541	0.0019911	1.82937	2.24133e-05
XLOC_090401	2.22873	3.27321e-08	2.2999	1.60013e-08	2.37916	2.8617e-08
XLOC_090703	-1.61362	1.07271e-07	-2.16098	1.71837e-13	-2.27587	3.56122e-14
XLOC_090704	-2.4249	6.61376e-05	-5.83618	9.11492e-12	-4.83639	6.10038e-07
XLOC_090705	-1.30015	0.0162472	-3.8186	8.47158e-11	-4.5203	3.47374e-16
XLOC_090709	1.75849	3.85682e-05	2.48915	1.90942e-06	2.37037	7.56191e-10
XLOC_091440	1.2364	2.29491e-07	1.35805	6.56938e-05	1.11666	4.33344e-05
XLOC_091582	1.024	0.03449	2.62972	2.81416e-05	2.75578	6.80726e-06
XLOC_091596	1.23669	0.0155242	2.15862	0.00751463	2.1021	0.000566811
XLOC_091610	-2.64721	6.74915e-08	-5.98884	6.20349e-15	-8.08976	8.02909e-65
XLOC_097634	1.65161	9.56736e-05	1.99524	3.45069e-05	2.84518	2.99749e-08
XLOC_097731	-2.89982	8.42497e-08	-4.2674	1.32214e-13	-5.6528	8.32882e-23
XLOC_097735	-1.16829	0.00852436	-2.90666	0.0105679	-1.7029	0.0360395
XLOC_098119	2.08022	1.53359e-06	2.21461	1.13451e-05	2.07134	3.738e-05
XLOC_098239	1.86937	0.00761437	3.53451	3.82796e-05	2.82985	0.0135097
XLOC_098267	-1.70331	5.1133e-05	-2.8018	2.68494e-06	-3.83108	4.52834e-12
XLOC_098525	-2.70122	0.00368855	-3.68866	0.0298679	-6.57516	1.26313e-36
XLOC_098565	2.24834	4.17855e-06	3.28686	4.09754e-14	4.12556	1.33251e-13
XLOC_098648	-1.00636	0.00517598	-2.17203	4.23605e-07	-2.5758	2.05045e-07
XLOC_098762	-1.07607	0.000105899	-1.55273	0.00606494	-1.18837	0.000348336
XLOC_099043	-2.359	0.000151002	-3.39064	2.69132e-06	-3.25924	0.00100458
XLOC_099045	3.92932	5.13115e-11	4.10549	3.04333e-07	4.73553	9.86501e-10
XLOC_099256	-1.41785	5.10695e-05	-2.6419	2.03483e-11	-2.49932	7.90414e-12
XLOC_099414	2.08169	0.00602867	6.69391	1.52983e-09	4.78649	5.08467e-06
XLOC_099888	-1.36255	0.000174713	-1.61584	6.77975e-07	-1.99628	6.91173e-09
XLOC_099981	1.64948	0.00148714	1.78128	5.35869e-05	1.51194	0.00274602
XLOC_100331	1.10188	0.0019669	2.2354	9.00212e-12	1.97982	4.87584e-07
XLOC_100451	1.97984	4.28295e-05	3.92495	4.554e-13	2.85261	3.87647e-09
XLOC_100458	2.931	0.00164038	4.25149	0.00144261	4.9763	0.00265565
XLOC_100493	-1.2804	0.000223833	-4.34144	6.64362e-30	-4.41966	4.8396e-16
XLOC_100497	-1.66086	0.000879333	-2.70126	0.0322055	-5.50111	1.19509e-19
XLOC_100498	-1.77591	3.37147e-11	-2.95501	3.30795e-05	-2.91851	9.83196e-11
XLOC_100710	3.3614	2.35166e-05	2.94781	0.000294788	3.32312	1.30686e-05
XLOC_100792	-1.42591	1.56699e-05	-2.16186	1.09848e-06	-1.27178	0.00335524
XLOC_100859	-1.64701	1.43347e-05	-4.11929	3.74053e-39	-4.4216	2.0396e-25
XLOC_101092	-2.2664	1.75622e-05	-4.66183	1.80783e-11	-5.79172	3.24754e-06
XLOC_101112	-2.41194	8.37533e-14	-1.68941	0.00281112	-1.52129	0.00148781
XLOC_107494	1.24518	0.00331248	2.22457	1.56432e-05	1.90388	0.000332847
XLOC_107562	-1.98548	4.94343e-08	-2.53793	1.68691e-09	-4.78877	2.42029e-77
XLOC_107656	-1.12578	2.51355e-05	-1.90325	7.13767e-11	-1.65491	2.86428e-06
XLOC_107864	-1.00878	0.00034916	-2.46642	2.78109e-14	-1.77823	1.28608e-05
XLOC_107880	-2.09022	4.6454e-09	-3.08936	2.53344e-16	-2.78337	7.90314e-33
XLOC_108015	1.34038	0.000103584	1.80687	9.02262e-10	1.99591	3.39242e-09
XLOC_108067	-1.3827	0.000282201	-1.29672	0.0307824	-1.40259	0.0080372
XLOC_108103	-1.01256	0.00160335	-2.37016	0.000618224	-2.14784	8.57715e-06
XLOC_108346	1.45708	0.0234248	2.528	3.98837e-06	2.58083	1.02995e-11
XLOC_108375	1.21164	5.01376e-06	3.04042	5.51166e-13	3.44151	2.94321e-25
XLOC_108376	1.28974	1.66943e-05	3.4476	3.13333e-30	3.40983	2.61114e-22
XLOC_108631	1.13936	2.84012e-06	3.33531	2.1965e-22	3.67905	6.88305e-28
XLOC_109045	2.18775	0.000219984	2.88818	0.000129329	2.63349	1.34684e-05
XLOC_109056	-1.37802	3.46847e-05	-2.39894	9.88379e-13	-2.76697	1.89473e-15
XLOC_109077	-1.41545	1.86087e-07	-2.39229	2.38389e-11	-2.73993	1.7649e-07
XLOC_109173	-1.39242	0.00035738	-4.72123	4.21548e-52	-5.24846	7.23874e-35
XLOC_109276	-2.47084	0.000313491	-5.8512	3.31382e-09	-6.8526	9.41907e-10
XLOC_109281	1.04651	0.00963379	2.33197	2.67081e-19	2.10735	3.47993e-18
XLOC_109370	1.42005	0.00902154	2.05154	0.00347589	2.27822	1.89401e-06
XLOC_109494	2.08414	0.000132787	1.23577	0.00634478	1.20566	0.00805408
XLOC_109548	3.51709	2.41781e-23	1.60412	6.41717e-11	2.02548	7.75624e-11
XLOC_109573	1.27	0.00697341	3.2508	1.19824e-21	3.50455	7.74774e-26
XLOC_109682	1.41817	4.69012e-05	2.61134	2.26243e-12	2.41349	5.86314e-10
XLOC_109710	1.31023	0.00293932	2.42242	0.000100045	1.60603	0.0482416
XLOC_110095	1.45183	0.00267997	1.31364	1.61882e-05	2.01209	7.62415e-06
XLOC_110141	1.24514	0.0155045	2.32116	2.07805e-08	2.09098	3.2827e-05
XLOC_110145	-1.63712	0.0247774	-3.04083	0.0136007	-3.08251	0.00138726
XLOC_110192	-1.02975	0.0211017	-3.43491	8.21175e-08	-3.58795	5.27028e-06
XLOC_110361	-1.12707	0.00584839	-4.26029	5.98532e-49	-4.19036	1.73199e-41
XLOC_110397	-1.00269	0.0227008	-2.08985	1.33872e-12	-1.48593	2.167e-08
XLOC_110621	-1.08738	0.00103289	-3.60924	3.11761e-14	-3.04922	5.97315e-09
XLOC_110763	-1.21149	4.47586e-08	-1.66887	0.00830326	-1.54274	4.84785e-06
XLOC_111338	-1.08609	0.00019322	-1.83957	2.92952e-09	-1.72035	1.59173e-06
XLOC_111644	1.24475	0.00444727	2.89894	3.44832e-15	2.59529	3.48993e-09
XLOC_111830	2.32492	0.00543274	1.95593	0.0268239	4.06944	1.12586e-06
XLOC_111834	1.02335	0.00108803	3.10502	3.02951e-18	3.89022	2.68917e-22
XLOC_117071	-1.12748	2.44508e-07	-1.17412	0.00166382	-2.11775	1.33898e-25
XLOC_117496	1.05564	0.00440877	1.67909	8.57394e-12	1.94579	2.705e-13
XLOC_117536	-1.05803	0.0332965	-2.75843	4.56512e-19	-3.16704	1.75422e-22
XLOC_117646	-1.0341	1.0188e-05	-2.28746	5.47654e-21	-2.62095	1.155e-28
XLOC_117674	3.29455	8.20769e-13	4.86588	9.12607e-35	4.89998	1.36037e-32
XLOC_117752	1.0938	0.00343712	1.26258	9.50548e-09	1.50478	9.07119e-09
XLOC_117766	-2.25614	4.85308e-06	-4.27236	8.08417e-30	-4.43332	1.35336e-21
XLOC_117782	1.29167	0.0127824	2.50052	2.62623e-12	2.89924	6.27314e-11
XLOC_117799	-1.63492	1.35481e-05	-3.24576	0.0231732	-5.02939	8.77983e-05
XLOC_118785	-1.01689	0.021287	-2.92168	5.23933e-07	-2.58933	5.8302e-05
XLOC_118964	1.45188	4.9927e-06	2.1433	4.34502e-06	2.48866	5.45093e-09
XLOC_118983	-1.06821	0.00124966	-2.47871	5.78685e-08	-2.04655	1.30323e-07
XLOC_119026	-1.72125	1.94893e-11	-1.82117	0.00507278	-1.95698	1.75595e-09
XLOC_119090	-1.01139	0.0380099	-2.83894	6.15103e-05	-2.78619	0.000577083
XLOC_119106	1.63886	0.00321549	3.80774	8.855e-07	3.08373	6.56328e-08
XLOC_119159	1.29915	0.00408072	2.73096	3.82258e-08	2.49087	1.22637e-06
XLOC_119237	1.12795	0.00522351	1.70233	1.56455e-11	1.79565	1.53065e-13
XLOC_119812	1.18692	0.000367097	1.8995	1.56288e-20	1.77211	2.14391e-12
XLOC_119901	3.18546	8.83192e-07	2.7229	0.000252401	4.00165	1.71919e-07
XLOC_119938	1.32368	0.00203322	2.97878	3.47755e-07	2.67822	3.60366e-07
XLOC_120004	-2.51047	0.000128018	-6.29541	2.29054e-12	-8.50803	8.53176e-28
XLOC_120021	-1.31265	0.000796015	-1.52436	0.0110935	-1.799	0.00150977
XLOC_120760	1.57887	0.028895	3.12292	3.87107e-06	3.99534	2.75596e-10
XLOC_120842	1.35156	0.00317101	2.8888	0.00999133	3.58186	0.000127725
XLOC_121068	1.67236	2.43891e-06	1.39738	1.19551e-05	1.86638	6.69911e-07
XLOC_121119	-2.10432	1.02571e-07	-6.30431	6.42266e-36	-5.93491	9.63817e-27
XLOC_121349	1.50164	0.000646743	1.35677	0.00453942	1.44292	0.00539775
XLOC_125819	-1.25553	0.00290158	-4.30778	2.87202e-65	-4.22054	1.97972e-40
XLOC_126006	1.23281	6.90444e-05	2.14552	1.12692e-23	2.2521	1.17899e-11
XLOC_126017	2.14566	7.26353e-06	2.98113	0.000107798	3.19265	2.77083e-11
XLOC_126025	1.04703	0.00511777	1.57554	0.0239304	1.25766	0.00352099
XLOC_126030	1.62753	5.15834e-07	1.82316	0.0295918	2.2614	2.42626e-07
XLOC_126031	1.53812	3.27767e-08	2.44295	1.54327e-09	2.36234	8.80069e-10
XLOC_126123	1.62583	4.81692e-06	4.30274	6.70874e-11	3.69289	3.2588e-08
XLOC_126152	-1.477	1.01446e-07	-1.55534	4.39565e-06	-1.3811	3.9858e-16
XLOC_126228	1.30855	0.00355185	2.40676	0.000739233	1.53922	0.00164619
XLOC_126360	1.21313	0.0276277	1.62767	0.0459856	2.04368	0.00244871
XLOC_126452	-2.70244	0.000207953	-3.03105	0.000308377	-5.73131	8.17263e-13
XLOC_126689	1.89653	2.65008e-06	3.14595	8.41625e-06	3.71119	5.61278e-12
XLOC_126714	1.0999	0.00665597	1.27092	0.0499584	1.36316	0.0151595
XLOC_126716	1.32725	0.00502455	2.18566	1.30645e-06	1.76439	0.000950745
XLOC_126834	2.34862	0.000129467	5.1518	1.93623e-11	4.65976	8.64769e-13
XLOC_126835	2.84211	8.47899e-05	2.59889	0.00477666	4.78459	3.24408e-09
XLOC_126906	-1.06258	0.000974648	-1.00445	1.22735e-06	-1.39664	1.89114e-08
XLOC_126985	1.90668	2.25179e-05	3.86622	5.12114e-17	3.79557	5.00717e-17
XLOC_127111	3.73111	6.65741e-07	1.95431	0.0029258	1.90338	0.0116308
XLOC_127266	1.15069	0.0213533	1.46226	7.20276e-06	2.34088	7.02585e-09
XLOC_127321	2.64992	0.00115432	2.38353	0.000336526	3.99489	1.745e-10
XLOC_127328	2.41794	0.0105879	2.85146	1.50115e-05	2.61315	2.60338e-05
XLOC_127331	1.32809	0.0101901	1.6182	0.00479929	2.22195	6.00244e-05
XLOC_127341	1.23457	0.0218358	2.40352	0.000943914	2.47947	0.000328338
XLOC_127344	1.98055	0.0017225	3.45767	4.35652e-06	3.07353	1.4931e-07
XLOC_127365	1.55965	0.00591368	3.28248	1.88088e-06	3.38749	5.28176e-08
XLOC_127568	1.11693	0.0383541	3.44347	9.59681e-08	3.71746	7.70059e-10
XLOC_127660	1.16986	0.0334282	2.68685	0.00496279	2.34443	5.67841e-05
XLOC_127976	-1.89969	4.4488e-06	-3.14348	8.93255e-28	-2.80704	8.5491e-16
XLOC_128024	1.66022	6.37131e-09	1.06708	0.000177583	1.60743	5.57713e-07
XLOC_128143	1.5353	0.000665838	2.34605	1.1281e-05	2.49788	1.97649e-10
XLOC_128187	-1.29764	0.0107745	-3.07432	2.64009e-09	-4.19175	2.64943e-09
XLOC_128240	3.04988	0.000155477	3.50937	0.00102158	2.64239	0.0052054
XLOC_128251	-1.30785	1.74542e-07	-2.54636	5.68495e-11	-1.92215	5.94321e-06
XLOC_128254	-1.10107	0.00150176	-1.34947	0.0339374	-1.1855	1.67855e-07
XLOC_128316	2.44411	2.80563e-05	2.50048	7.96706e-05	2.86354	1.7904e-06
XLOC_128430	1.04858	0.00142209	1.14599	9.23048e-05	1.41968	4.22107e-08
XLOC_128510	-1.17006	3.97197e-05	-2.3949	6.50726e-11	-3.75718	2.14654e-23
XLOC_128979	2.55507	1.35987e-09	3.84157	7.07686e-16	3.97404	2.06288e-10
XLOC_128986	-1.10578	8.1061e-05	-2.58158	7.08966e-08	-2.5973	1.10273e-09
XLOC_129053	1.59119	5.03518e-05	2.00851	3.91554e-10	2.47533	1.71931e-09
XLOC_129151	1.72274	1.41187e-09	2.58327	5.20324e-43	2.80092	4.98048e-20
XLOC_129218	-2.70649	1.32388e-06	-7.56562	7.03817e-41	-7.94867	6.6526e-82
XLOC_129380	-2.14576	1.78253e-08	-7.01459	2.50638e-39	-4.55243	8.16093e-09
XLOC_129440	1.45667	0.00637318	3.21048	2.08524e-05	3.08497	1.94595e-08
XLOC_129445	1.56808	0.0395678	4.16892	4.33369e-07	3.18852	7.22393e-08
XLOC_129453	1.46363	0.0107722	2.55405	0.00212226	3.04502	3.30126e-06
XLOC_129640	-1.69049	0.00224434	-2.27114	0.00410913	-3.01358	4.20563e-06
XLOC_129663	3.17874	5.98143e-12	3.4645	3.77711e-06	1.90278	1.53569e-05
XLOC_129708	2.35481	4.94194e-09	2.89856	1.63085e-06	3.19145	6.09186e-13
XLOC_133377	1.01206	0.0120825	1.35253	0.0393897	1.62288	0.000262039
XLOC_133566	1.66907	0.000146196	2.67392	5.49793e-16	3.00516	1.18065e-18
XLOC_133617	1.52162	1.56832e-05	2.28014	3.57531e-14	2.93128	4.85475e-14
XLOC_133727	1.73009	0.000592775	3.07334	1.84086e-26	3.40097	1.1599e-18
XLOC_133728	1.91585	0.000787938	3.59883	7.02877e-16	3.63483	3.08803e-15
XLOC_134213	1.08286	3.51959e-07	1.31932	0.0334654	1.7516	1.9447e-07
XLOC_134384	1.56498	0.0266879	3.27716	3.43946e-07	3.75085	1.33544e-09
XLOC_134498	-1.60841	0.000135455	-2.86628	0.000518077	-3.46264	1.20463e-09
XLOC_134607	-1.31058	0.0233867	-2.06636	0.000275774	-1.83152	6.35248e-06
XLOC_134797	2.0888	2.56146e-07	1.99121	0.00378828	1.67304	0.000485436
XLOC_134885	1.22429	0.00177868	1.3038	0.000105186	1.43633	7.28457e-06
XLOC_135058	-1.76867	7.17482e-05	-3.73763	1.55397e-18	-3.03945	6.99777e-09
XLOC_135593	1.28965	3.80327e-05	2.11185	3.02852e-15	1.82417	1.08815e-08
XLOC_135624	1.38183	0.005978	4.11513	3.71678e-28	4.29243	1.67994e-16
XLOC_136093	1.67154	0.000166252	1.82693	0.00186053	2.21933	8.4326e-10
XLOC_136263	-1.33379	0.00680339	-2.91759	6.15234e-16	-3.30036	5.19538e-31
XLOC_136799	-1.37691	1.56832e-05	-2.14077	0.00329111	-2.46842	1.10873e-06
XLOC_136802	-1.47203	4.34052e-06	-1.92928	3.10695e-07	-4.8179	2.71256e-53
XLOC_140712	-1.4231	1.3341e-09	-3.59375	7.68794e-16	-4.16773	1.34234e-17
XLOC_140792	1.68799	0.000249159	2.92768	0.0010306	2.27226	1.13646e-06
XLOC_141061	-1.67808	6.45042e-09	-1.6488	0.00642652	-1.9766	2.66857e-08
XLOC_141237	1.09355	0.0454985	1.36431	0.0148789	2.0111	0.00143409
XLOC_141274	-2.24974	0.00264759	-3.43742	0.00798844	-3.92782	5.60976e-08
XLOC_141595	4.98613	1.34678e-21	3.82333	6.16537e-19	4.35403	2.80703e-25
XLOC_141603	-1.46001	8.18508e-10	-1.48346	4.72782e-10	-1.36515	4.64521e-15
XLOC_141681	-1.52437	3.13688e-07	-1.59156	4.57699e-16	-2.48401	5.96326e-36
XLOC_142158	1.55209	2.6491e-07	2.56538	3.51832e-18	2.65837	1.67812e-16
XLOC_142228	1.26753	0.00157924	1.14821	0.00052009	1.50077	0.000657227
XLOC_142411	1.32251	0.00120307	2.14951	0.000122507	2.16032	4.687e-06
XLOC_143191	-1.09145	0.000357669	-3.73524	2.12462e-14	-2.62559	6.44301e-06
XLOC_143275	-1.50171	4.40034e-07	-1.40618	0.0360319	-1.52822	7.736e-05
XLOC_143460	-1.40935	1.32453e-08	-2.84387	6.71154e-13	-4.54765	1.2135e-73
XLOC_143490	-1.18666	2.55927e-06	-1.31834	0.040947	-1.53061	0.00282208
XLOC_143795	1.27595	0.00367303	2.68939	3.79422e-15	2.61344	1.24873e-11
XLOC_143805	2.08047	8.79368e-06	1.19773	0.0295106	1.12587	0.00162071
XLOC_143926	-1.37227	0.000372109	-2.7788	1.13583e-15	-3.0812	3.71422e-10
XLOC_147970	2.03704	0.000138216	4.54324	1.25101e-07	4.40087	1.88776e-09
XLOC_148147	3.93522	6.55491e-11	3.94577	1.09709e-07	5.56238	1.73605e-12
XLOC_148203	2.96331	2.37342e-10	5.74576	1.57322e-16	5.13004	4.10725e-14
XLOC_148380	1.28036	3.90549e-06	1.07976	2.06049e-05	1.13147	0.0020791
XLOC_148679	1.55706	0.000577414	1.07662	8.11065e-08	1.6327	2.38857e-07
XLOC_148806	-1.76228	1.09724e-08	-5.91224	3.09315e-14	-7.02388	2.00077e-20
XLOC_149216	1.00337	0.00200004	3.16595	7.52219e-16	3.06544	4.323e-09
XLOC_149744	-1.66626	0.0123756	-2.12064	0.00586955	-3.64036	1.17141e-05
XLOC_150060	-2.17592	1.38665e-05	-4.73051	3.71313e-11	-6.78036	2.21997e-79
XLOC_150108	1.37981	1.28136e-06	1.35581	3.45063e-12	1.33751	6.30038e-08
XLOC_150302	1.19187	0.0416006	3.15504	0.00192747	4.03193	3.3356e-08
XLOC_150531	2.0822	3.21567e-08	2.79857	1.05442e-12	3.28087	3.55937e-20
XLOC_150532	1.68787	3.34749e-06	3.02076	7.10616e-15	3.18717	2.09413e-21
XLOC_151882	2.24601	0.0281351	4.21537	1.0391e-09	4.89732	7.36374e-14
XLOC_151914	-1.19034	0.000155477	-4.2996	5.09999e-11	-3.00094	6.9619e-05
XLOC_152114	-1.12685	0.027425	-1.79541	0.00204321	-2.43347	2.81309e-06
XLOC_152173	2.34393	0.00937941	2.35414	0.00129507	3.84145	1.55219e-10
XR_241266.2	6.12368	1.19236e-08	2.62709	0.00529933	5.33666	1.27528e-09
XR_241555.3	-1.23811	0.000322022	-1.35862	0.00202004	-2.05438	8.48854e-10
XR_241634.1	1.09878	1.1838e-05	1.59793	0.00358887	2.35989	5.27332e-07
XR_241968.2	-1.47365	1.46419e-07	-5.08838	1.69322e-39	-4.58062	1.93871e-07
XR_241969.2	-1.7501	9.00512e-05	-3.3103	8.42014e-09	-2.97782	1.42579e-08
XR_242926.2	1.73106	0.00353431	4.25436	0.000243939	6.56826	7.59205e-13
XR_243371.2	1.117	0.000825728	3.39895	0.0127478	1.74514	0.0470435
XR_243796.3	1.60009	0.000466656	1.7418	0.0393074	2.61824	0.000483386
XR_244305.1	-1.79416	2.70264e-06	-1.7368	0.0233331	-2.42985	1.16647e-05
XR_244438.3	1.1739	0.00458046	2.22958	0.00187171	1.06058	0.0212145
XR_244771.3	-1.11034	6.53511e-05	-3.29969	3.23502e-10	-2.3208	2.2534e-05
XR_245039.2	2.09967	3.94581e-07	2.89538	4.72638e-06	2.28551	8.25724e-07
XR_245646.2	3.77099	1.40975e-06	2.76229	0.000696821	3.76677	7.68281e-07
XR_426711.2	-2.09697	0.00529412	-3.28466	0.0155546	-2.98163	0.00402643
XR_427313.2	1.30628	0.0108746	4.75248	5.63624e-09	4.81697	4.90803e-30
XR_427906.2	1.84692	1.19363e-09	2.1949	6.04406e-24	1.79009	1.21562e-11
XR_428889.2	-1.6349	0.0396795	-3.27784	0.00395159	-2.70797	0.00421381
XR_429044.2	1.06111	0.0102758	2.5347	0.0257142	2.4737	0.00121306
XR_429135.1	-2.22935	0.000426311	-5.98433	7.08442e-10	-7.19553	2.99509e-73
XR_429343.2	-1.14306	0.040911	-3.24592	4.61061e-13	-3.3956	3.25231e-13
XR_429530.2	-2.95174	0.000374511	-6.12309	4.69266e-28	-7.83996	2.85792e-23
XR_429846.2	2.68173	0.0284975	3.91518	0.0252673	2.93942	6.32308e-06
XR_430259.2	2.23493	5.52428e-06	2.40381	7.30327e-05	3.4339	7.17462e-14
XR_430331.1	-2.93658	0.000938835	-4.68598	9.25335e-08	-8.02842	1.93741e-07
XR_922175.1	2.16557	0.000208311	3.90922	7.06494e-26	4.61436	9.41479e-23
XR_922353.1	1.11352	0.000775948	1.26767	6.0235e-16	1.07399	3.31971e-06
XR_922399.1	1.17188	0.00728722	1.83433	0.0117343	1.17494	0.0162215
XR_922463.1	-3.02282	5.952e-05	-5.86636	8.33108e-10	-8.13876	9.15731e-132
XR_922466.1	-2.53913	0.000655578	-4.86414	3.54741e-07	-8.08651	1.70813e-95
XR_922554.1	1.19778	0.0490365	1.96987	0.0144964	1.9665	0.00654965
XR_922580.1	1.60742	0.0005909	2.07044	0.000965578	2.16877	7.77591e-05
XR_922643.1	-2.55627	6.25796e-06	-3.61737	6.83211e-05	-4.82503	6.60006e-38
XR_922644.1	-1.48166	6.18831e-07	-2.25486	0.0246733	-4.38981	1.17905e-27
XR_922795.1	-2.48292	0.000203273	-4.18888	0.000178892	-6.50591	6.06029e-33
XR_922797.1	-1.77586	0.000630281	-2.79849	5.10856e-13	-3.93161	7.60902e-11
XR_922812.1	-1.15603	0.0127192	-3.08861	0.0029978	-3.8645	2.15441e-06
XR_923117.1	-2.40109	0.00053763	-3.26092	0.00235556	-5.84651	1.73154e-31
XR_923689.1	1.338	0.0337432	2.21536	0.000279034	2.19744	2.79646e-05
XR_923810.1	-2.03295	0.00458646	-3.82212	0.00341237	-5.62789	0.0231309
XR_923813.1	3.1083	0.000658395	4.11077	1.18614e-06	4.70061	4.73492e-08
XR_923860.1	1.37689	0.0122057	2.51829	8.59197e-05	2.33311	1.95758e-05
XR_924057.1	-1.31469	0.0111319	-2.98609	6.00072e-05	-2.70344	0.000769505
XR_924060.1	-2.83465	1.8787e-05	-4.75762	2.39762e-21	-7.61138	3.35628e-54
XR_924076.1	1.66464	0.000303509	3.38182	1.79684e-05	3.51128	2.40311e-08
XR_924454.1	-1.76956	7.54976e-06	-3.98006	3.02797e-07	-4.82761	1.33223e-22
XR_924558.1	2.02759	0.000291995	2.69674	0.00528149	3.86874	1.88968e-07
XR_924648.1	-1.22601	5.93103e-05	-3.06489	0.00022238	-4.19906	2.95993e-13
XR_924799.1	-3.22024	0.00885511	-3.47161	0.0282396	-6.57949	0.0013264
XR_924809.1	4.98069	4.58062e-07	3.33904	0.00550135	4.29157	5.47811e-13
XR_924841.1	-1.63765	0.00992114	-2.37373	0.000295603	-2.72096	0.000195343
XR_924862.1	4.23904	4.97619e-09	3.27304	5.1516e-05	5.545	1.8225e-14
XR_924880.1	-2.22448	0.00345692	-3.30151	0.00233482	-3.27351	0.00890986
XR_925229.1	1.49894	0.0441054	1.65139	0.0468702	2.33259	0.0044525
XR_925387.1	-2.02081	6.40773e-05	-3.8583	4.12843e-25	-4.79458	5.01044e-31
XR_925739.1	2.89603	0.0034219	3.53014	3.38752e-07	6.37977	3.85972e-14
XR_925899.1	2.0256	0.00646508	2.81333	0.000116849	3.2086	1.14081e-06
XR_925900.1	-1.28559	0.0106864	-4.70867	4.84119e-10	-5.40986	3.89134e-14
XR_925964.1	1.16636	0.00474991	2.61755	0.00238402	2.15362	2.55064e-06
XR_925968.1	1.57227	1.64226e-05	2.35436	0.00343381	3.07337	3.46138e-08
XR_926359.1	1.34426	0.00109311	1.43153	0.00941308	1.03882	0.00012119
XR_926424.1	-1.58059	0.0189002	-2.07884	0.00337418	-4.27788	0.012047
XR_926612.1	1.00794	0.04435	1.27806	0.00111205	1.06169	0.00558425
XR_926681.1	1.66476	0.000821042	1.22797	0.0379715	1.78196	1.81773e-08
XR_926724.1	-2.97874	0.0047327	-7.29335	1.10105e-27	-11.3051	6.08474e-14
XR_926962.1	-1.82121	0.00634391	-4.90177	0.00249995	-7.08988	3.74836e-12
XR_926994.1	1.4208	0.0251069	2.57554	0.00114846	2.49673	0.00024715
XR_927163.1	1.02521	0.0157323	1.23381	3.00928e-06	1.09893	7.51605e-06
XR_927257.1	1.58057	5.60169e-06	1.91098	0.00154372	2.40825	7.36597e-08
XR_927738.1	3.31732	0.00377375	2.88581	0.000967928	4.88781	2.50872e-09
XR_928170.1	5.01251	0.00851888	3.20103	0.00265587	2.19435	1.786e-05
XR_928171.1	3.11261	2.42993e-11	1.96284	0.00163079	2.76332	3.27109e-10
XR_928224.1	-3.38385	6.17819e-09	-4.28189	3.02337e-07	-4.52191	1.52142e-15
XR_928403.1	-1.49875	0.0464219	-2.71339	0.0436515	-5.05412	5.05173e-05
XR_928472.1	-1.81985	0.0050714	-4.5404	6.10019e-07	-6.00061	7.62925e-10
XR_928570.1	-2.36679	0.0217747	-4.68864	4.37299e-07	-5.42434	8.27315e-08
XR_928745.1	-1.26922	1.1003e-05	-1.59749	0.000622797	-2.06212	3.10324e-07
XR_929026.1	2.0849	0.00954085	3.63093	1.61009e-07	2.59965	1.56513e-08
XR_929039.1	1.29022	1.73778e-09	2.57768	0.00280571	2.53964	2.35567e-09
XR_929040.1	2.29923	8.79072e-10	1.97154	0.00376104	1.97235	5.08467e-06
XR_929075.1	1.48458	0.000832524	1.99202	0.000577323	3.01215	4.09798e-08
XR_929077.1	1.4758	0.000925595	1.83748	0.00157993	3.09855	5.77462e-07
XR_929092.1	-3.07307	0.00557084	-6.13157	6.3025e-33	-8.34957	4.52257e-40
XR_929093.1	-2.06386	0.000432896	-5.35551	1.97512e-11	-7.0203	1.45683e-40
XR_929095.1	-3.06284	0.0176436	-4.88342	8.64893e-08	-7.36371	1.69613e-15
XR_929396.1	1.00148	0.00260468	2.99921	0.0017252	2.19196	6.64792e-10
XR_929500.1	-3.26231	0.00438233	-4.74699	6.9296e-05	-7.14415	2.331e-43
XR_930102.1	-1.36705	0.00743394	-2.66866	1.27392e-06	-2.75138	7.04354e-07
XR_930257.1	-1.15884	0.00014829	-1.40142	0.0366463	-1.82481	0.000913272
XR_930351.1	-1.07519	3.70608e-06	-5.50909	1.52904e-36	-6.55426	6.07604e-41
XR_930393.1	-1.38122	3.99371e-05	-4.75808	9.53519e-68	-4.73606	1.46457e-56
XR_930550.1	1.86386	0.000160465	2.62824	0.000583691	2.85852	4.91379e-07
XR_930609.1	-1.90418	5.56441e-08	-3.02012	0.000134013	-2.6922	0.00287506
XR_930635.1	-2.91068	1.52372e-05	-4.16517	1.22589e-07	-6.4735	1.30605e-17
XR_930805.1	1.80482	0.0122336	2.3	0.00419025	1.74347	0.00246916
XR_931157.1	-1.55806	0.000707186	-2.71663	8.06165e-05	-3.63812	1.5027e-09
XR_931171.1	-2.17323	6.68254e-05	-3.11053	3.78739e-06	-4.84769	1.49808e-28
XR_931380.1	-1.60334	2.75461e-05	-2.36168	4.45832e-13	-2.31772	1.91264e-16
XR_931449.1	2.46679	0.00616287	2.43732	0.0482081	4.89662	2.1033e-09
XR_931532.1	2.93514	3.99293e-07	2.39372	0.000109331	2.60549	1.2462e-08
XR_931593.1	-2.06358	0.000411613	-3.25214	4.62505e-08	-4.73382	1.65849e-19
XR_931600.1	1.28392	0.00256895	4.38172	1.2962e-38	3.79758	8.03205e-37
XR_931626.1	3.56953	2.63458e-06	3.07743	0.002051	4.05047	5.5558e-05
XR_931639.1	-1.89778	0.00177334	-2.84993	8.90006e-06	-2.5986	6.31305e-06
XR_931640.1	-2.07928	0.00519464	-2.36197	0.00851277	-3.08998	0.000147764
XR_932203.1	-2.38223	0.00539192	-8.2718	1.33872e-12	-8.71958	1.77254e-22
XR_932271.1	-1.18815	0.010996	-2.70114	4.82131e-06	-2.72416	5.93552e-09
XR_932358.1	-2.24173	6.05811e-05	-1.93879	0.00032704	-2.23733	4.94085e-07
XR_932415.1	-2.13408	3.35462e-05	-2.70927	0.0062212	-3.74314	0.0080372
XR_932728.1	-2.10391	0.000319354	-3.93183	3.66029e-15	-3.29194	3.72318e-10
XR_932986.1	-1.1005	0.000584286	-2.32083	0.00495525	-1.50416	5.47659e-05
XR_933617.1	-1.60317	0.00570974	-5.3138	8.30074e-17	-5.13852	4.62888e-08
XR_933618.1	-1.42251	0.00153038	-1.98682	0.00276756	-2.88114	6.65398e-06
XR_933839.1	-2.24954	9.59068e-07	-3.55085	6.67131e-16	-3.89498	1.62559e-47
XR_934140.1	3.79389	2.69524e-35	1.57191	0.000553371	1.38642	8.05509e-06
XR_934146.1	-1.07698	8.20424e-06	-1.42218	0.0090145	-1.77771	3.35247e-05
XR_934635.1	1.7987	1.37448e-05	3.45142	5.71787e-29	2.6926	3.30496e-11
XR_934653.1	-1.08041	1.41187e-07	-2.42645	0.00105602	-2.24535	0.000116454
XR_934749.1	1.00874	0.00619237	2.31563	0.0224704	2.95604	0.000140764
XR_934750.1	1.30452	0.00012699	2.75199	8.68663e-10	2.22896	6.69087e-06
XR_934785.1	1.87349	0.00526201	3.58471	0.00106872	2.86051	8.12159e-05
XR_934846.1	-3.01352	0.00708766	-4.83233	6.5284e-09	-6.02838	9.72006e-07
XR_934848.1	-1.97346	2.87686e-07	-2.52633	1.35679e-05	-3.31845	2.64134e-18
XR_934853.1	-2.17404	1.71619e-06	-2.49447	0.012694	-3.07136	1.91367e-07
XR_934952.1	-1.47755	0.0152651	-2.07645	0.0200001	-2.40345	6.90241e-08
XR_935005.1	1.84249	1.31557e-06	2.76617	1.40988e-07	2.59503	7.48441e-06
XR_935342.1	-1.31843	0.00099441	-3.3318	6.32165e-09	-4.63347	1.32107e-22
XR_935343.1	-1.07861	0.00145272	-1.9923	0.000237253	-2.12632	8.52553e-10
XR_935625.1	5.26843	7.74715e-05	2.21034	6.38503e-06	3.73019	4.61774e-08
XR_936039.1	-1.29596	0.000169694	-5.08631	1.77142e-27	-6.58931	2.21228e-17
XR_936266.1	-1.89473	0.00312792	-3.58726	0.0105851	-3.01098	2.05318e-05
XR_936326.1	-2.10346	0.00652781	-4.78706	8.33382e-11	-2.98623	2.3447e-09
XR_936746.1	-2.94677	0.0116783	-4.49635	3.3501e-05	-6.03725	3.59845e-11
XR_936748.1	-1.91427	6.37091e-05	-4.42913	4.20011e-13	-5.60238	1.08129e-18
XR_936796.1	2.21389	5.89866e-05	3.40238	6.34902e-05	3.44693	9.29709e-09
XR_936840.1	-2.21397	3.24505e-05	-5.42422	2.00836e-14	-5.62464	4.53608e-18
XR_936843.1	-2.43411	1.72794e-06	-5.52863	3.54624e-39	-5.18313	1.90708e-27
XR_936914.1	-2.92463	0.00107233	-5.63885	3.12992e-14	-6.17662	7.5326e-29
XR_936981.1	3.59005	1.82255e-07	3.63585	1.17472e-07	3.5702	3.15095e-09
XR_936982.1	4.86439	2.74074e-10	4.73521	7.44776e-16	5.35239	9.62187e-17
XR_937200.1	1.54676	0.00370983	3.66056	5.83594e-10	3.57715	1.16414e-12
XR_937215.1	1.05563	0.0429922	2.89966	9.25647e-06	1.81019	0.005595
XR_937390.1	-2.19626	0.008854	-4.1565	0.00358562	-4.73039	0.000911329
XR_937399.1	-2.07416	2.24202e-05	-5.042	8.78767e-14	-6.14405	2.18337e-51
XR_937646.1	1.29893	0.0015671	1.71412	0.0442181	2.80753	0.000151432
XR_937686.1	-1.29839	0.0256418	-4.09557	1.14268e-34	-2.92402	3.80387e-06
XR_937696.1	4.58971	0.0277916	3.50524	0.00664571	3.43281	0.00130842
XR_937699.1	-1.92501	0.00449326	-3.7354	0.000433302	-5.25481	6.31168e-13
XR_937792.1	-1.42369	0.0242373	-5.00918	2.25601e-08	-4.23722	2.95334e-08
XR_938303.1	-1.39705	7.1663e-12	-1.74834	0.00146816	-1.9664	1.48474e-09
XR_938576.1	1.07948	0.000628484	1.6158	0.00353616	2.01219	9.17828e-08
XR_939068.1	-1.34798	0.00499892	-2.07328	6.37261e-05	-2.28887	3.6174e-06
XR_939271.1	-1.77389	0.0185236	-3.41684	8.91296e-05	-2.29367	0.0264432
XR_939272.1	-1.66759	0.0172813	-3.88006	6.15603e-07	-2.31277	0.0128026
XR_939352.1	-2.36003	0.00119021	-4.98643	3.65931e-29	-6.37041	9.22953e-65
XR_939406.1	-1.05156	0.0459999	-3.94933	1.39002e-05	-4.43354	0.00095366
XR_939503.1	4.40243	1.9684e-07	2.34832	0.00690826	3.97785	3.59288e-06
XR_939612.1	3.77546	0.00174587	3.33258	0.00152323	3.7347	0.0224314
XR_940038.1	-1.96213	0.00518075	-2.51531	4.57511e-05	-3.13688	2.39224e-06
XR_940324.1	1.19026	0.0378022	3.10797	6.39927e-08	3.37063	3.94251e-11
XR_940332.1	2.08478	1.33524e-06	2.23883	0.00265226	2.81056	0.000127885
XR_940546.1	-1.93065	0.00252007	-2.59438	4.40982e-06	-2.15789	4.55189e-05
XR_940629.1	-1.65145	0.0116921	-4.07262	5.90249e-07	-2.35123	0.000245446
XR_940877.1	-1.57016	0.000186736	-2.66195	0.0026378	-4.05272	7.4533e-10
XR_941049.1	-1.97474	0.0208369	-6.22456	3.75746e-15	-7.34981	1.05696e-06
XR_941309.1	1.07242	0.00952981	6.28203	2.82595e-16	6.15016	7.67609e-19
XR_941738.1	1.78454	0.00902154	2.47213	0.000902284	2.56519	0.00490413
XR_941740.1	1.60256	0.0269314	2.45853	0.000430131	3.16081	5.47599e-05
XR_941803.1	2.33925	1.47249e-08	4.23479	1.09661e-11	2.88408	3.31127e-11
XR_942752.1	-1.47717	0.046547	-3.22231	0.00199317	-5.43881	5.63358e-17
XR_943036.1	-1.33346	0.0122865	-2.90276	0.0446482	-5.55744	1.49541e-13
XR_943179.1	1.19738	0.00216284	4.08433	8.89865e-05	2.93947	1.33434e-07
XR_943233.1	-2.58496	4.10206e-08	-4.00468	2.23584e-07	-4.22964	3.14669e-07
XR_943306.1	1.52901	0.027797	3.79567	2.06032e-05	5.17464	1.41292e-08
XR_943600.1	2.02222	0.000729489	2.68192	0.000754856	3.00793	2.67883e-07
XR_943838.1	-1.24089	0.0261173	-3.79703	7.3649e-13	-4.40009	3.74196e-07
XR_944040.1	-1.12985	2.94874e-07	-2.98905	2.00555e-06	-4.07811	1.32614e-37
XR_944172.1	-2.27274	0.00088079	-4.28049	4.77807e-13	-3.44168	1.6432e-05
XR_944218.1	4.14499	0.0169606	3.44565	0.00956634	4.48158	0.00208332
XR_944953.1	-2.39502	0.000379764	-5.84418	1.02207e-21	-7.87849	1.88168e-34
XR_944957.1	1.45373	3.85122e-05	2.07496	0.0109326	2.02854	2.03812e-05
XR_945136.1	-2.06608	0.00419187	-3.01323	0.0323551	-5.35285	0.000223314
XR_945316.1	-1.3733	4.24763e-05	-2.72708	0.00259948	-5.15601	1.25491e-24
XR_945327.1	1.59792	3.33316e-10	1.34702	8.68485e-06	1.15325	0.000920931
XR_945467.1	-2.79105	1.76052e-05	-6.95475	2.24301e-24	-6.91632	5.40314e-22
XR_945480.1	-1.15716	0.00256878	-1.24943	0.000281367	-1.41389	5.62985e-05
XR_945930.1	-1.7212	0.00112201	-3.36209	2.72145e-06	-2.9508	0.000580183
XR_945967.1	-3.22913	0.00503709	-9.59151	1.3406e-15	-8.58745	8.52726e-06
XR_945992.1	-1.37704	3.50839e-06	-2.30965	1.36707e-05	-1.43822	0.0169247
XR_946037.1	4.40732	0.000160314	2.55096	0.00424201	3.6487	3.78033e-05
XR_946364.1	-1.85582	0.00762873	-5.44285	0.000233208	-6.05297	0.000428442
XR_946878.1	-2.57642	6.78864e-06	-5.27967	1.22445e-05	-9.50628	2.23538e-36
XR_947043.1	-1.27874	2.57587e-06	-3.51325	0.0132373	-1.8303	8.70632e-08
XR_947088.1	2.45088	0.000228921	3.04144	0.001212	3.32741	0.00220302
XR_947132.1	1.24524	0.00386058	2.19079	0.00460819	3.29687	2.51706e-05
XR_947215.1	3.31215	2.54787e-08	2.56044	5.7206e-05	2.45758	3.21579e-07
XR_947218.1	-1.53507	0.000605401	-3.27658	1.9983e-07	-4.80136	1.44332e-33
XR_947266.1	-1.61801	0.0151492	-1.86438	0.00765445	-1.69929	0.00697356
XR_947276.1	-1.66137	0.00100392	-1.89263	9.28607e-05	-2.46717	3.45272e-07
XR_947303.1	-1.74778	0.0227989	-2.76036	0.00114792	-2.01754	0.000376289
XR_947691.1	-2.28947	0.000133234	-4.50136	3.71335e-15	-8.16685	3.16476e-108
XR_947968.1	2.47774	0.0447036	1.30857	0.0423326	2.16288	1.22224e-10
XR_948344.1	-2.53692	0.000471439	-4.5505	7.62267e-07	-3.82832	4.30872e-05
XR_948465.1	1.80836	0.00918601	1.87853	0.0236247	2.41726	8.56449e-05
XR_948797.1	-1.72576	0.00220673	-3.22998	0.000150577	-4.06727	9.18787e-20
XR_948999.1	-1.39813	0.00632886	-1.93121	0.0264609	-3.09237	7.46769e-10
XR_949011.1	-2.43957	0.00156741	-4.97364	1.46075e-08	-6.89921	5.08584e-11
XR_949103.1	1.13055	0.00274979	1.49017	0.00172548	1.35692	3.15732e-07
XR_949610.1	2.47221	1.13461e-09	1.99959	2.42493e-08	1.99054	5.11282e-05
XR_950155.1	1.62107	0.00010172	2.99836	2.51397e-06	3.79041	1.84209e-11
XR_950178.1	1.20362	0.0029186	1.49905	0.00033692	2.38827	2.74194e-12
XR_950308.1	1.51202	4.34793e-07	1.12698	3.69958e-05	1.04668	0.00121134
XR_950625.1	-2.95488	0.000755987	-4.13527	6.60847e-10	-3.96157	1.94094e-05
XR_950678.1	-2.56561	0.00059761	-5.28866	1.29328e-19	-4.42666	1.23896e-09
XR_950903.1	-1.9484	0.000152398	-1.041	0.0390575	-1.13006	0.0223413
XR_950904.1	-1.60805	0.000799595	-1.74469	1.00317e-05	-1.78438	0.00028141
XR_950989.1	-1.71104	0.00472912	-7.09326	2.6499e-24	-6.31047	8.03439e-11
XR_951076.1	-1.42369	0.0242373	-5.00918	2.25601e-08	-4.23722	2.95334e-08
XR_951147.1	-1.56218	0.00193558	-3.56651	6.6458e-06	-2.86272	0.00215548

## Sheet: Supplementary Table2
Supplementary Table2: TR-mRNAs by comparing RCC tumors with controls
Geneid	Genename	GSE167573		GSE151419		GSE126964
		log2FoldChange	padj	log2FoldChange	padj	log2FoldChange	padj
ENSG00000002746.15	HECW1	-1.69209	2.09515e-06	-4.8932	8.52783e-33	-4.85112	6.56937e-26
ENSG00000004660.15	CAMKK1	1.87755	1.03802e-08	1.60312	0.00263661	1.75438	0.00013028
ENSG00000004848.8	ARX	4.53477	2.86924e-16	1.74442	0.0404314	2.80912	0.0061799
ENSG00000004939.16	SLC4A1	-2.85688	2.14744e-06	-7.9715	1.00261e-14	-7.15536	4.23555e-07
ENSG00000005001.10	PRSS22	-1.41415	0.0480868	-5.07342	1.4555e-12	-5.36077	1.6252e-08
ENSG00000005059.16	MCUB	1.23077	4.41245e-09	2.49269	1.91658e-19	2.35012	2.2416e-12
ENSG00000005471.19	ABCB4	1.82942	8.14298e-05	1.703	0.000248921	2.36613	3.52314e-09
ENSG00000006634.8	DBF4	1.45174	7.53087e-07	1.12507	2.36852e-07	1.13375	5.32094e-06
ENSG00000006788.14	MYH13	1.87118	0.00801415	3.58262	0.00257568	4.97061	3.56019e-05
ENSG00000007001.13	UPP2	-1.54405	1.26669e-06	-3.99751	1.00261e-14	-3.36863	1.57993e-36
ENSG00000007129.18	CEACAM21	1.16154	0.000173019	2.6922	1.40637e-10	2.53233	2.60854e-11
ENSG00000007216.15	SLC13A2	-1.79758	0.0100761	-7.82965	2.23585e-59	-8.2325	7.89152e-24
ENSG00000007312.13	CD79B	1.69754	0.000333011	2.22099	2.31356e-09	1.73296	6.0078e-07
ENSG00000007516.14	BAIAP3	-1.86558	1.29927e-09	-1.09125	0.00188848	-1.58555	3.00704e-05
ENSG00000008196.13	TFAP2B	-2.60542	1.66494e-05	-6.57882	8.28645e-12	-8.05643	3.16322e-22
ENSG00000008517.19	IL32	1.24628	0.000130762	1.21858	1.26632e-07	1.20654	1.86237e-05
ENSG00000009765.15	IYD	-2.80631	8.65836e-15	-6.37987	2.02177e-33	-6.04024	1.99662e-15
ENSG00000009950.16	MLXIPL	-1.10749	0.0210513	-1.2831	0.00286136	-1.25066	0.0122667
ENSG00000010610.10	CD4	1.03677	5.09502e-05	2.46615	1.55761e-25	2.21458	7.38264e-19
ENSG00000010671.16	BTK	1.65211	0.000164186	1.17908	0.0456383	2.17155	7.62127e-09
ENSG00000011201.12	ANOS1	1.20882	0.00014886	2.08744	4.31067e-15	1.58618	1.44171e-11
ENSG00000011347.10	SYT7	-2.2805	8.11902e-08	-3.33412	4.38508e-10	-3.72918	4.73657e-12
ENSG00000011426.11	ANLN	1.79918	4.20447e-05	3.98155	2.2521e-21	3.45407	1.34712e-17
ENSG00000011600.12	TYROBP	1.68078	5.94065e-08	3.15072	2.39122e-28	3.15255	3.66576e-20
ENSG00000012171.20	SEMA3B	-1.16682	0.000406505	-2.29234	8.13905e-10	-2.54226	7.31078e-12
ENSG00000012779.11	ALOX5	1.09489	0.0148989	3.79075	9.56648e-11	4.60603	2.31451e-26
ENSG00000013016.16	EHD3	-1.1983	5.54042e-10	-1.38881	5.87119e-10	-1.28964	1.56717e-06
ENSG00000014257.16	ACP3	-1.92487	1.70552e-09	-4.99949	1.23921e-40	-5.32107	2.1072e-85
ENSG00000015413.9	DPEP1	-2.54826	6.24752e-06	-6.57481	2.30703e-34	-5.88275	2.18915e-16
ENSG00000016391.11	CHDH	-1.05325	0.000193553	-2.71277	2.40431e-22	-2.41844	5.87531e-13
ENSG00000017483.15	SLC38A5	2.48356	1.29158e-07	3.15172	6.63271e-08	3.66427	5.34741e-06
ENSG00000019169.11	MARCO	1.92014	0.0455932	2.85502	0.00203927	2.25779	0.0451371
ENSG00000019582.16	CD74	1.06251	0.000146262	2.19115	7.60432e-20	1.71939	3.10253e-08
ENSG00000020633.19	RUNX3	1.98665	2.86821e-05	3.41737	2.26102e-07	3.99054	5.91933e-13
ENSG00000021300.14	PLEKHB1	-1.00863	0.000789509	-2.21689	2.0275e-11	-1.48907	0.00669751
ENSG00000023892.11	DEF6	1.47743	2.75097e-08	2.55482	2.0433e-20	2.18697	1.44422e-13
ENSG00000024526.17	DEPDC1	1.13438	0.00246231	4.42115	6.89702e-15	3.22488	1.91331e-16
ENSG00000025708.14	TYMP	1.27281	0.000533082	3.39147	3.73739e-40	3.50702	1.35591e-25
ENSG00000026025.16	VIM	1.34491	2.9783e-11	2.94218	3.25542e-71	3.33653	3.01044e-54
ENSG00000026751.17	SLAMF7	1.75079	9.78225e-07	3.65219	4.07309e-21	3.51014	2.30032e-15
ENSG00000027644.5	INSRR	-2.20197	1.27855e-05	-4.94505	2.22647e-18	-5.30297	6.1794e-10
ENSG00000028277.21	POU2F2	1.45598	1.10713e-06	2.23684	4.68494e-16	2.138	1.74341e-14
ENSG00000029534.21	ANK1	2.31701	2.60252e-06	2.0425	5.26592e-07	1.66274	0.0019561
ENSG00000034510.6	TMSB10	1.11304	1.90507e-06	2.78227	5.92522e-41	2.48513	2.02255e-26
ENSG00000036672.16	USP2	-1.05834	0.00135866	-3.13073	2.37874e-21	-2.06552	3.12656e-05
ENSG00000036828.17	CASR	-2.78805	2.2065e-05	-8.69285	9.32332e-16	-5.22444	1.61331e-05
ENSG00000038295.8	TLL1	2.31661	1.62206e-08	1.26085	0.00118933	1.08082	0.0234118
ENSG00000038427.16	VCAN	2.03909	1.35332e-06	3.17704	8.35871e-16	3.57531	1.87112e-12
ENSG00000038945.15	MSR1	1.25312	3.87113e-06	3.06646	2.77428e-23	3.42876	2.18557e-28
ENSG00000040608.14	RTN4R	2.46444	1.47057e-08	1.84357	2.63546e-09	1.83286	2.35768e-06
ENSG00000042980.13	ADAM28	1.0149	0.00101422	1.10195	9.31853e-06	1.34955	1.30573e-09
ENSG00000043462.13	LCP2	1.29456	3.02591e-06	2.78721	1.02548e-32	2.72854	7.27624e-22
ENSG00000047617.16	ANO2	1.27754	8.71928e-05	2.38404	3.59642e-11	2.06862	4.14348e-08
ENSG00000048740.18	CELF2	2.53545	3.72639e-11	1.71442	3.69671e-14	1.63544	1.36149e-09
ENSG00000049089.15	COL9A2	-1.50531	9.34699e-05	-1.56859	5.7983e-05	-2.25184	8.69111e-10
ENSG00000049283.18	EPN3	-1.46806	7.08725e-06	-4.99503	1.92639e-11	-3.7808	3.73183e-10
ENSG00000050628.20	PTGER3	-1.78616	2.08064e-05	-2.43235	2.56494e-06	-1.29668	0.0383484
ENSG00000050767.18	COL23A1	1.11856	0.0152156	5.103	2.00985e-38	5.67745	9.109e-34
ENSG00000055163.20	CYFIP2	-1.24627	6.17259e-07	-1.91838	7.05355e-25	-1.45416	1.14848e-09
ENSG00000055957.11	ITIH1	1.96241	0.000574547	2.83271	0.00174741	1.94936	0.0116265
ENSG00000056487.16	PHF21B	-2.09285	7.18514e-07	-4.41853	1.86078e-11	-4.38277	6.28271e-08
ENSG00000056736.10	IL17RB	-1.04455	0.00405991	-2.34419	4.73951e-09	-1.63268	0.00277018
ENSG00000060718.22	COL11A1	2.97986	2.30079e-06	4.58865	6.81681e-08	2.37381	0.00349208
ENSG00000060982.15	BCAT1	1.02167	0.000828787	2.24311	3.90965e-12	1.78463	1.23162e-05
ENSG00000062716.13	VMP1	1.3741	2.63404e-06	1.62975	2.09399e-09	1.21606	3.00215e-06
ENSG00000064195.7	DLX3	-1.07279	0.0273366	-1.4918	0.0133192	-1.85095	0.000977037
ENSG00000064218.5	DMRT3	2.84546	0.0155813	3.13826	0.0156295	3.46322	0.00897386
ENSG00000064886.14	CHI3L2	1.09546	0.000300763	2.4677	8.48217e-09	3.17623	2.79039e-07
ENSG00000065328.17	MCM10	2.64308	0.0255514	2.05382	0.0135264	3.4036	4.13982e-07
ENSG00000065833.9	ME1	1.98711	1.80722e-10	1.03579	0.00104441	1.33693	4.96695e-05
ENSG00000066230.12	SLC9A3	-1.06844	0.0150245	-2.10326	3.06074e-09	-2.1831	6.88338e-10
ENSG00000066279.19	ASPM	2.34909	4.27132e-06	4.18196	7.64486e-19	3.53497	3.45195e-16
ENSG00000066336.12	SPI1	1.17831	9.15142e-08	3.18836	1.5921e-31	2.21633	8.54301e-14
ENSG00000066382.17	MPPED2	-1.20951	6.91588e-10	-1.96575	2.10375e-07	-2.20608	4.89367e-08
ENSG00000066697.15	MSANTD3	1.10373	7.79948e-08	1.15987	1.43053e-08	1.1871	2.80121e-07
ENSG00000066926.13	FECH	-1.64	6.89576e-07	-1.39419	5.35494e-08	-1.50131	2.3399e-29
ENSG00000068078.20	FGFR3	-1.40722	0.0102106	-1.94905	2.80889e-05	-1.71873	1.57518e-05
ENSG00000068650.19	ATP11A	1.14209	5.08572e-06	1.22726	3.29195e-06	1.5336	2.37771e-08
ENSG00000069011.16	PITX1	1.87547	0.000258816	4.74112	3.35131e-05	3.48469	1.3587e-05
ENSG00000069018.19	TRPC7	-1.57101	0.000333769	-3.05741	2.73715e-07	-3.0793	1.03936e-09
ENSG00000069974.16	RAB27A	1.50953	5.06949e-05	1.14407	5.56343e-11	1.41224	3.32601e-09
ENSG00000070808.17	CAMK2A	-1.14705	0.000632868	-1.69397	0.0297252	-3.63025	5.42735e-20
ENSG00000070915.10	SLC12A3	-2.8203	0.000257478	-8.95319	8.55385e-71	-9.54166	1.08251e-43
ENSG00000070985.13	TRPM5	-1.63401	1.43741e-05	-2.7641	3.53188e-05	-2.14478	0.00079426
ENSG00000071909.19	MYO3B	-1.7149	1.01724e-07	-2.58243	1.14442e-07	-3.0058	2.22045e-12
ENSG00000072571.20	HMMR	1.37637	0.000501431	1.81882	7.7232e-08	1.38492	0.000316357
ENSG00000072694.21	FCGR2B	1.11764	0.000183825	3.00518	5.03662e-14	2.41504	3.01693e-11
ENSG00000073060.17	SCARB1	2.7844	7.2339e-13	3.602	4.20239e-57	4.05064	4.85369e-41
ENSG00000073350.14	LLGL2	-1.20945	1.04076e-05	-1.44343	1.85619e-10	-1.71676	7.31527e-13
ENSG00000073737.17	DHRS9	1.70413	1.82418e-05	2.95756	2.16037e-09	2.94138	2.54212e-11
ENSG00000073754.6	CD5L	2.06244	0.000694936	5.31287	1.71869e-07	3.41517	0.000104692
ENSG00000073792.16	IGF2BP2	-1.05165	0.0107015	-1.3484	0.0303967	-2.36157	0.00102735
ENSG00000073861.3	TBX21	1.26918	0.000611264	2.73079	6.85508e-14	3.05178	1.07301e-19
ENSG00000074527.13	NTN4	-1.03833	0.00138771	-1.51275	4.23739e-06	-1.20104	0.0077675
ENSG00000074803.20	SLC12A1	-2.54837	0.000181973	-7.71363	8.29824e-24	-7.51274	1.343e-29
ENSG00000075213.11	SEMA3A	2.26724	3.2212e-06	2.29786	8.81738e-07	1.14617	0.0192082
ENSG00000075673.12	ATP12A	-1.90565	0.0355466	-5.29417	0.000130382	-6.75302	1.83188e-12
ENSG00000076382.17	SPAG5	-1.21557	0.00321371	-1.91665	3.00095e-10	-2.12821	9.43638e-09
ENSG00000076826.10	CAMSAP3	-1.03701	0.00208494	-1.40942	7.43155e-06	-1.32591	1.53005e-07
ENSG00000076864.20	RAP1GAP	-1.70261	1.30748e-05	-3.30017	2.19338e-10	-3.17868	1.19071e-19
ENSG00000077420.16	APBB1IP	2.30571	1.24726e-14	2.13265	1.37904e-21	2.96858	1.19236e-25
ENSG00000077984.6	CST7	1.05646	0.0006468	3.70805	5.01804e-28	3.56189	1.20368e-17
ENSG00000078098.14	FAP	2.81935	7.29495e-09	3.66178	3.73363e-14	3.8973	2.11546e-15
ENSG00000078900.15	TP73	2.64014	2.9783e-11	2.97607	1.42223e-09	2.28494	3.46421e-08
ENSG00000079215.15	SLC1A3	1.29712	0.00331197	3.91627	2.1231e-16	3.25071	4.23002e-18
ENSG00000079263.19	SP140	1.56666	7.40545e-07	2.76517	2.7207e-14	2.72122	1.00841e-10
ENSG00000079337.16	RAPGEF3	-1.41802	1.8999e-06	-2.06518	3.01022e-12	-2.44375	9.01153e-12
ENSG00000079385.23	CEACAM1	-1.35165	2.4519e-06	-1.73986	8.97096e-10	-1.58572	2.47578e-07
ENSG00000079557.5	AFM	-2.6577	0.000712787	-6.72642	5.50739e-34	-5.95711	1.06907e-16
ENSG00000079689.14	SCGN	1.51256	0.0108464	3.57346	1.28638e-07	4.56573	8.7227e-09
ENSG00000080224.17	EPHA6	2.80504	3.03875e-06	2.25137	0.00124256	1.72225	0.00606909
ENSG00000081237.20	PTPRC	1.36398	4.38868e-06	2.56988	7.1183e-22	2.50327	4.64221e-17
ENSG00000082074.19	FYB1	1.43108	4.30632e-05	2.4637	7.45427e-11	2.28381	1.931e-12
ENSG00000082196.21	C1QTNF3	3.06239	1.00358e-07	1.55763	0.000573493	2.38558	2.22702e-05
ENSG00000083454.22	P2RX5	1.80286	2.43012e-06	2.06282	0.000390743	1.3046	0.0199649
ENSG00000084628.10	NKAIN1	2.6249	3.36017e-05	3.94356	1.52869e-10	3.86037	4.57192e-11
ENSG00000084731.15	KIF3C	1.40685	8.99206e-12	1.00008	5.84525e-06	1.13889	8.04327e-08
ENSG00000085276.19	MECOM	-1.74986	3.83447e-08	-1.57064	3.42311e-10	-2.13111	2.00582e-11
ENSG00000085552.17	IGSF9	-1.21577	0.00169222	-2.23393	4.02106e-05	-2.54069	8.64317e-08
ENSG00000085831.16	TTC39A	1.80826	1.43896e-10	1.37022	4.90069e-05	1.94221	9.76537e-06
ENSG00000086159.13	AQP6	-2.2172	8.11518e-05	-7.46119	4.63294e-37	-7.48813	5.80987e-59
ENSG00000086288.12	NME8	1.60656	0.00115444	1.84982	0.00324142	1.70694	0.000170558
ENSG00000086717.18	PPEF1	2.34917	1.04082e-05	2.25346	0.001003	1.28146	0.00145374
ENSG00000086967.10	MYBPC2	1.63677	0.00414486	1.24997	0.0307415	1.54401	0.0120597
ENSG00000087116.16	ADAMTS2	1.2869	8.78997e-05	2.31535	1.10754e-11	2.36169	2.42193e-10
ENSG00000088325.16	TPX2	1.44412	0.000119294	4.32336	1.29467e-29	3.37951	6.58109e-21
ENSG00000088826.18	SMOX	1.46525	2.2786e-07	1.97104	9.38127e-27	2.37476	4.66636e-16
ENSG00000088827.13	SIGLEC1	1.11589	0.00232283	3.02801	3.08782e-10	2.65274	1.94147e-10
ENSG00000088836.14	SLC4A11	-1.41753	0.00316949	-3.19625	1.13955e-09	-2.55941	2.46404e-10
ENSG00000088899.16	LZTS3	-1.06593	0.00124627	-1.71915	0.00035266	-2.30142	2.46377e-08
ENSG00000088926.14	F11	-2.77331	3.56656e-06	-3.42029	1.33871e-10	-4.8202	4.0906e-23
ENSG00000089012.14	SIRPG	2.0746	5.34278e-06	3.87425	4.4154e-14	3.77892	1.65219e-12
ENSG00000089163.4	SIRT4	-1.01087	1.80302e-06	-1.27782	4.04572e-08	-1.49875	4.41202e-11
ENSG00000089639.11	GMIP	1.18971	3.0416e-06	2.27852	4.246e-29	2.4362	2.76633e-21
ENSG00000090104.12	RGS1	2.51136	3.97642e-09	3.52153	2.97942e-23	2.84724	5.30643e-15
ENSG00000090382.7	LYZ	3.5492	2.77316e-07	2.24692	0.00367992	4.24334	9.40062e-13
ENSG00000090512.12	FETUB	-3.18741	6.75635e-06	-3.09403	0.000527888	-3.03018	0.0253198
ENSG00000090659.18	CD209	1.08968	0.000153998	1.50541	5.3613e-05	1.88603	3.31122e-07
ENSG00000090889.12	KIF4A	1.45225	0.00157226	3.72707	3.84381e-20	3.28178	1.02151e-16
ENSG00000091128.13	LAMB4	-1.66621	2.17007e-06	-2.61603	8.69925e-11	-4.13232	1.65711e-25
ENSG00000091137.14	SLC26A4	-1.03798	0.0149617	-1.28504	0.00366864	-3.40961	8.80601e-11
ENSG00000091490.11	SEL1L3	1.11793	7.69298e-05	1.68135	1.69484e-20	2.18753	2.56784e-13
ENSG00000091583.11	APOH	-1.25734	0.000346774	-3.62574	1.74832e-07	-4.33929	2.53915e-11
ENSG00000091704.10	CPA1	-1.19516	0.0107713	-2.41235	2.03536e-07	-3.94497	1.49104e-10
ENSG00000092051.17	JPH4	-1.0593	0.00448143	-1.10195	0.00040416	-1.27137	0.00109944
ENSG00000092068.20	SLC7A8	-1.11362	0.0135467	-4.98164	4.6438e-55	-4.5313	2.02216e-20
ENSG00000092607.15	TBX15	2.17459	2.46736e-05	3.84583	2.21335e-15	5.41297	5.8233e-31
ENSG00000094804.12	CDC6	1.0869	0.000410955	3.19342	5.7677e-19	3.13972	1.15116e-19
ENSG00000095203.15	EPB41L4B	-1.42407	1.11138e-05	-3.92213	4.1283e-12	-3.99485	1.77323e-12
ENSG00000095383.20	TBC1D2	1.30383	0.000108718	1.35312	5.69779e-06	1.25903	0.000693561
ENSG00000095627.9	TDRD1	-1.18938	6.48598e-12	-2.38457	0.00479106	-2.46148	8.60823e-19
ENSG00000095932.7	SMIM24	-2.10289	1.91633e-05	-2.78165	2.10249e-10	-3.39653	7.02728e-10
ENSG00000095970.17	TREM2	2.42244	2.43992e-06	1.89354	6.88505e-05	3.82084	4.75091e-19
ENSG00000099194.6	SCD	2.70125	7.71645e-13	3.03059	5.36077e-31	3.12603	7.77638e-40
ENSG00000099812.9	MISP	-1.11702	0.0135075	-2.60543	1.79749e-05	-2.67838	0.000160337
ENSG00000099864.18	PALM	-1.38004	0.000110557	-2.2428	3.34116e-17	-2.81458	2.85842e-19
ENSG00000099953.10	MMP11	1.40223	5.53167e-06	2.35813	3.52178e-10	1.64486	2.63254e-05
ENSG00000099985.4	OSM	1.12739	0.0215009	2.81989	8.34282e-09	2.07867	0.000754419
ENSG00000099994.11	SUSD2	-1.91144	6.48737e-09	-3.06504	2.4264e-21	-3.34642	2.04764e-24
ENSG00000100078.4	PLA2G3	-2.12962	3.96769e-05	-3.21674	0.000606872	-3.48371	0.00652156
ENSG00000100253.13	MIOX	-1.4644	0.00183427	-4.24198	6.65422e-20	-3.91346	4.75503e-11
ENSG00000100292.18	HMOX1	1.8246	4.0649e-07	1.62619	1.50917e-08	1.53104	1.14035e-07
ENSG00000100302.7	RASD2	3.93976	1.38524e-09	3.08927	3.29532e-23	3.22246	1.14545e-19
ENSG00000100346.18	CACNA1I	1.52851	0.000233822	3.08079	5.41442e-05	1.64768	0.00526483
ENSG00000100351.17	GRAP2	1.56292	2.66785e-07	1.16181	0.019071	1.34109	0.000304653
ENSG00000100364.19	KIAA0930	1.44076	1.03438e-07	1.48422	5.44846e-10	1.23425	2.43562e-07
ENSG00000100365.16	NCF4	1.47089	6.45334e-07	2.51612	6.11042e-16	2.07741	9.66761e-09
ENSG00000100368.14	CSF2RB	1.32055	2.02637e-07	2.39461	1.22389e-18	2.1125	6.07118e-11
ENSG00000100385.14	IL2RB	1.35535	2.49985e-06	3.5318	3.08663e-36	3.98241	4.55394e-24
ENSG00000100427.16	MLC1	2.31148	0.000477695	2.16373	8.22139e-05	1.41861	0.0479734
ENSG00000100433.16	KCNK10	-1.16417	3.53407e-08	-4.88183	1.49664e-40	-4.60021	5.99401e-40
ENSG00000100450.13	GZMH	1.78502	6.56634e-06	3.53654	2.32877e-20	3.44342	1.56806e-16
ENSG00000100453.13	GZMB	1.15468	0.00726298	3.61916	3.59172e-19	3.48002	3.62436e-13
ENSG00000100526.20	CDKN3	1.36387	0.000204909	2.85947	8.19062e-11	2.11741	5.08909e-09
ENSG00000100665.12	SERPINA4	-2.40741	5.75224e-06	-4.4213	2.64549e-09	-4.81438	8.15806e-14
ENSG00000100884.9	CPNE6	-1.83382	7.95672e-11	-7.91463	1.86226e-31	-7.46451	1.21391e-25
ENSG00000100979.15	PLTP	1.6929	2.86911e-09	1.35118	0.00309994	2.08582	0.000729231
ENSG00000100985.7	MMP9	2.83267	3.07508e-08	5.68256	2.52003e-22	3.03785	5.56199e-05
ENSG00000101049.17	SGK2	-1.50427	2.91424e-06	-1.44416	9.62423e-05	-1.80412	4.55267e-07
ENSG00000101057.16	MYBL2	1.97835	3.68475e-05	5.2722	1.63963e-21	3.88601	1.36225e-12
ENSG00000101160.15	CTSZ	1.61694	1.49058e-12	1.54934	2.13741e-09	1.51019	9.27705e-07
ENSG00000101197.13	BIRC7	4.70392	1.12696e-13	6.58119	1.67948e-17	5.90129	3.33583e-15
ENSG00000101204.18	CHRNA4	-2.94179	3.03993e-05	-5.04474	9.4298e-12	-6.1204	5.24388e-08
ENSG00000101210.13	EEF1A2	4.58548	6.25162e-15	3.12169	2.24938e-05	2.17476	0.00645766
ENSG00000101255.12	TRIB3	2.16156	0.000652299	3.67114	2.05638e-06	5.23735	1.82754e-21
ENSG00000101265.16	RASSF2	1.04666	0.000203619	3.16356	2.81866e-39	3.27111	2.43499e-28
ENSG00000101276.18	SLC52A3	-2.85508	8.99414e-08	-2.03049	2.07299e-05	-2.50705	0.000180036
ENSG00000101307.16	SIRPB1	1.77183	3.52079e-10	3.5685	6.91954e-12	3.50975	8.2862e-10
ENSG00000101311.16	FERMT1	-1.03956	0.0293623	-2.47099	1.3648e-08	-2.06881	0.000234152
ENSG00000101333.18	PLCB4	1.68982	2.08518e-07	1.23404	0.000319093	1.46563	0.0018588
ENSG00000101412.13	E2F1	1.29161	0.000153023	3.46904	1.10375e-26	3.28824	7.84231e-24
ENSG00000101425.14	BPI	-1.99676	6.27874e-06	-2.74976	8.74465e-07	-4.67815	7.84231e-24
ENSG00000102034.17	ELF4	1.06377	0.00277337	1.45689	2.13172e-08	1.69466	2.21302e-13
ENSG00000102096.9	PIM2	1.46611	4.48117e-05	1.79768	4.71329e-07	1.53875	8.87689e-05
ENSG00000102243.13	VGLL1	-2.00637	0.019653	-4.28757	2.90254e-05	-4.48132	0.000902112
ENSG00000102265.12	TIMP1	1.62331	1.88264e-06	3.06263	4.54117e-20	2.61518	2.09168e-15
ENSG00000102445.20	RUBCNL	1.60966	6.63252e-07	2.19132	5.67625e-11	2.12254	4.01784e-08
ENSG00000102466.16	FGF14	2.51423	3.36638e-07	1.4003	0.00364796	1.76362	0.000201332
ENSG00000102678.7	FGF9	-2.13427	3.09442e-08	-3.88874	6.05531e-06	-3.55394	0.00147969
ENSG00000102802.10	MEDAG	1.26167	0.00374037	1.9764	1.9971e-07	2.30157	1.68817e-07
ENSG00000102837.7	OLFM4	-1.58629	0.00599509	-6.2877	3.45885e-17	-5.62553	1.31001e-20
ENSG00000102879.16	CORO1A	1.26314	1.26607e-05	2.44127	1.31444e-13	2.3634	5.10338e-13
ENSG00000103067.14	ESRP2	-1.35577	4.52541e-07	-1.35111	8.86348e-07	-1.86187	4.18283e-06
ENSG00000103089.9	FA2H	-1.39693	8.44239e-05	-1.98493	3.85912e-05	-2.60029	1.01949e-06
ENSG00000103257.9	SLC7A5	1.33892	1.87889e-05	1.67364	7.76936e-05	1.89645	1.43522e-05
ENSG00000103316.12	CRYM	-1.33768	0.000360824	-2.66075	5.79171e-14	-2.74964	1.57081e-12
ENSG00000103460.17	TOX3	-1.22963	0.000249102	-3.00025	1.15736e-08	-2.75905	3.52252e-06
ENSG00000103490.14	PYCARD	2.08055	4.87551e-07	2.63476	3.75651e-28	2.68335	1.67365e-17
ENSG00000103742.12	IGDCC4	2.35516	4.64347e-07	2.62157	1.26746e-05	2.43013	0.000265986
ENSG00000103855.18	CD276	1.21501	1.07023e-08	1.65237	5.8274e-25	1.56453	3.34606e-18
ENSG00000104044.16	OCA2	2.37335	0.00185429	1.4338	0.0396148	1.75656	0.00121498
ENSG00000104055.16	TGM5	3.08409	1.82691e-07	1.92759	0.0257572	1.40928	0.0244651
ENSG00000104321.11	TRPA1	2.43825	6.25162e-15	2.79288	4.1539e-20	3.42569	4.04705e-28
ENSG00000104327.7	CALB1	-2.17283	3.38101e-10	-6.63317	7.7783e-67	-7.14546	5.74311e-79
ENSG00000104332.12	SFRP1	-1.24723	0.00335145	-6.1246	4.04447e-28	-6.62669	4.75959e-33
ENSG00000104413.18	ESRP1	-1.30671	0.00644747	-3.90953	3.82755e-06	-3.83264	1.01753e-06
ENSG00000104432.14	IL7	1.06649	1.87008e-05	1.22925	6.27055e-07	1.82318	4.86935e-17
ENSG00000104635.15	SLC39A14	1.2046	7.08578e-06	1.8149	9.91508e-07	1.95996	2.73845e-07
ENSG00000104774.13	MAN2B1	1.12536	1.3128e-09	1.11587	1.1711e-09	1.06431	2.58836e-06
ENSG00000104783.14	KCNN4	1.24925	0.00111166	2.45601	1.69725e-09	2.01959	1.15469e-05
ENSG00000104808.8	DHDH	-2.16474	2.77923e-08	-2.33956	4.71523e-06	-2.78369	5.48096e-09
ENSG00000104856.14	RELB	1.01128	3.19609e-05	1.40037	1.13142e-17	1.664	2.98726e-14
ENSG00000104879.5	CKM	-1.53696	5.06446e-05	-1.66455	0.0210938	-2.28127	3.77612e-07
ENSG00000104951.16	IL4I1	2.24519	2.70286e-10	3.38627	6.03171e-26	3.54828	6.87793e-15
ENSG00000104972.16	LILRB1	1.89722	0.000161532	3.69603	2.11728e-10	2.95966	4.48071e-07
ENSG00000105011.9	ASF1B	1.42767	2.88838e-05	3.46519	2.35001e-27	3.40896	3.17749e-19
ENSG00000105122.13	RASAL3	1.51979	9.67209e-07	2.98307	1.32588e-28	2.81902	3.23294e-24
ENSG00000105173.14	CCNE1	1.16954	0.00161244	1.67282	2.28544e-05	1.3978	0.000132386
ENSG00000105246.6	EBI3	1.55358	4.88519e-07	2.40075	5.84309e-15	2.77485	3.60432e-19
ENSG00000105289.15	TJP3	-1.83281	6.33229e-06	-3.64173	2.76491e-20	-4.44085	5.21259e-35
ENSG00000105327.18	BBC3	1.40075	5.08572e-06	2.62651	1.51859e-17	2.5298	6.53696e-16
ENSG00000105374.10	NKG7	1.80247	2.64353e-06	4.07857	1.08731e-32	4.31296	2.73762e-21
ENSG00000105409.19	ATP1A3	4.7654	1.57989e-12	2.51489	0.000209551	2.21918	1.80901e-05
ENSG00000105519.18	CAPS	-1.39603	0.000144357	-1.3866	0.0030484	-1.78778	4.83821e-07
ENSG00000105639.20	JAK3	1.14785	0.00236461	3.05478	1.57826e-08	2.32709	1.20387e-08
ENSG00000105711.14	SCN1B	1.77038	1.94891e-08	2.04469	2.87352e-16	1.97881	1.42155e-12
ENSG00000105825.14	TFPI2	1.72345	0.00155056	3.47482	5.65261e-09	2.16875	0.00175206
ENSG00000105929.16	ATP6V0A4	-2.63141	2.06111e-05	-7.46256	1.04788e-18	-9.09693	5.9559e-45
ENSG00000105963.15	ADAP1	-1.24858	0.000637991	-1.14372	1.97141e-08	-1.18729	2.04038e-06
ENSG00000105971.15	CAV2	1.06461	6.97099e-10	2.57944	1.57042e-41	2.79893	6.0221e-24
ENSG00000106236.4	NPTX2	5.24243	1.30599e-11	7.8925	2.31904e-46	8.35859	3.42142e-28
ENSG00000106327.13	TFR2	1.62756	0.00131756	4.62665	2.22371e-12	4.68344	3.25223e-17
ENSG00000106689.11	LHX2	3.06764	0.00118199	2.85274	0.00194238	3.78886	3.03623e-05
ENSG00000107159.13	CA9	1.98254	0.00129444	9.11293	2.445e-125	8.87537	1.16663e-80
ENSG00000107165.13	TYRP1	-1.6458	0.00614244	-4.78578	1.2797e-13	-5.73464	5.11878e-27
ENSG00000107485.18	GATA3	-1.99831	4.87591e-05	-3.49378	2.93186e-12	-3.99798	9.42396e-20
ENSG00000107593.17	PKD2L1	1.52816	0.00310762	2.55689	0.000339296	2.26272	1.98682e-05
ENSG00000107611.16	CUBN	-1.90412	0.00135747	-2.33343	2.22489e-06	-1.98383	3.79886e-05
ENSG00000107736.22	CDH23	1.7448	3.02591e-06	1.77826	5.71953e-06	1.77257	0.000177112
ENSG00000108018.16	SORCS1	-1.5173	0.0108762	-4.70298	1.21596e-17	-3.97527	1.03969e-08
ENSG00000108375.13	RNF43	-1.0481	0.000875075	-3.25591	2.0136e-10	-3.26138	1.0797e-07
ENSG00000108511.10	HOXB6	-1.26158	4.70286e-06	-1.95159	7.21979e-17	-2.09405	3.98631e-13
ENSG00000108813.11	DLX4	2.17829	5.11333e-07	3.6118	5.00013e-07	3.73824	1.94062e-10
ENSG00000108821.14	COL1A1	1.33387	0.00247197	2.86372	4.7725e-07	2.24863	3.0818e-05
ENSG00000109099.16	PMP22	1.67286	0.000866181	1.67892	5.07775e-05	2.31856	5.40203e-22
ENSG00000109182.12	CWH43	-2.16328	0.000130458	-5.16483	3.12381e-12	-4.9544	8.78884e-11
ENSG00000109255.11	NMU	4.5144	2.77464e-05	3.73055	1.21646e-05	3.4268	4.67982e-05
ENSG00000109272.4	PF4V1	3.50825	2.74999e-07	2.59637	1.40463e-05	3.0557	4.51809e-06
ENSG00000109321.11	AREG	2.05638	0.00265136	2.46144	9.1067e-07	3.46828	1.18094e-09
ENSG00000109472.14	CPE	1.4324	0.000271707	2.59163	1.88633e-10	2.66047	2.09606e-08
ENSG00000109674.4	NEIL3	1.75386	8.45747e-07	4.14408	5.78425e-10	3.8512	2.59027e-15
ENSG00000109684.15	CLNK	-1.57097	3.09447e-07	-3.35647	1.32345e-29	-4.18448	1.08286e-36
ENSG00000109805.10	NCAPG	1.4375	0.00133213	3.32688	1.62492e-19	2.67096	1.71326e-14
ENSG00000109854.14	HTATIP2	1.47785	1.49901e-06	1.02531	2.05784e-07	1.29756	4.64744e-09
ENSG00000110077.15	MS4A6A	1.04366	0.000160078	2.71888	7.34845e-26	2.89456	1.42204e-27
ENSG00000110079.19	MS4A4A	1.7955	6.24346e-05	2.5313	3.11572e-14	2.65586	6.3507e-14
ENSG00000110195.14	FOLR1	-1.06408	0.00905846	-2.24935	1.34446e-10	-2.5593	4.33866e-10
ENSG00000110203.9	FOLR3	-2.29422	6.92199e-10	-3.87942	7.20263e-11	-3.64997	4.70343e-11
ENSG00000110245.12	APOC3	-2.91744	8.79242e-05	-5.10765	1.76325e-09	-3.04154	0.0125199
ENSG00000110324.11	IL10RA	1.24315	1.42239e-05	2.43448	3.97523e-13	2.58286	1.81475e-13
ENSG00000110448.11	CD5	1.06582	7.21551e-07	2.68123	9.08945e-15	2.74385	1.64351e-11
ENSG00000110492.16	MDK	2.05531	0.000619062	2.13117	1.71335e-08	2.34783	1.36276e-09
ENSG00000110680.13	CALCA	-1.15112	0.00725191	-2.85823	0.015303	-2.4437	0.000452108
ENSG00000110799.14	VWF	1.62411	3.64851e-06	4.52552	8.21164e-21	4.57241	5.72818e-26
ENSG00000110852.5	CLEC2B	1.14386	0.00221405	3.07492	1.2645e-10	2.3735	4.7212e-10
ENSG00000110876.10	SELPLG	1.84876	2.2901e-05	2.3995	0.0433453	2.28955	1.36764e-05
ENSG00000110881.12	ASIC1	-1.0225	0.00753604	-1.72167	0.0260262	-2.86551	3.77789e-07
ENSG00000110887.8	DAO	-2.47015	1.99528e-06	-5.64949	1.71435e-38	-4.89737	1.1647e-19
ENSG00000110934.13	BIN2	1.00383	0.000172488	1.3786	0.00397921	2.19102	7.50058e-11
ENSG00000110975.8	SYT10	-1.89858	8.02963e-06	-3.83497	5.24449e-10	-4.54711	1.94686e-10
ENSG00000111012.10	CYP27B1	-1.91794	1.80283e-05	-3.91313	9.02663e-13	-4.17266	2.41529e-14
ENSG00000111319.13	SCNN1A	-2.22719	1.04966e-06	-3.43478	5.01833e-11	-4.48866	2.42483e-21
ENSG00000111424.12	VDR	-1.91408	4.22236e-08	-3.50109	7.01262e-07	-3.99599	1.28506e-16
ENSG00000111537.5	IFNG	1.85663	0.000977496	3.55979	4.91847e-07	4.87949	1.50061e-09
ENSG00000111640.15	GAPDH	1.26839	4.22654e-07	1.14929	2.96883e-08	1.09388	4.92642e-07
ENSG00000111674.9	ENO2	2.05384	8.84167e-10	4.60856	1.56013e-50	4.78846	2.20698e-59
ENSG00000111696.12	NT5DC3	1.0552	1.70313e-07	2.05768	3.17475e-17	2.1292	2.40224e-11
ENSG00000112232.10	KHDRBS2	-1.09506	0.000174188	-3.00758	3.06935e-15	-4.04548	2.52566e-40
ENSG00000112246.10	SIM1	-1.61224	0.000878142	-2.05659	0.000184854	-2.48683	0.00143287
ENSG00000112303.14	VNN2	1.3158	0.000133177	2.08224	2.29755e-08	2.12081	2.47993e-08
ENSG00000112319.20	EYA4	-1.17977	0.0243667	-3.52233	3.34823e-11	-3.42917	4.93652e-09
ENSG00000112530.11	PACRG	-1.02392	8.60531e-07	-3.26996	1.54261e-34	-2.71316	7.79673e-08
ENSG00000112742.10	TTK	1.39742	0.000537426	2.85353	5.8453e-13	2.55644	1.58701e-15
ENSG00000112782.19	CLIC5	-2.12179	5.48159e-07	-4.15023	1.16575e-20	-4.3388	3.84126e-26
ENSG00000112799.9	LY86	1.15714	0.000159304	3.17413	1.89536e-32	3.07035	2.83487e-30
ENSG00000112837.17	TBX18	1.70061	0.00125325	2.067	0.000143309	2.29417	0.000578079
ENSG00000112852.7	PCDHB2	3.71158	0.00031689	1.31545	0.0106738	2.29695	8.91665e-05
ENSG00000112984.12	KIF20A	1.00945	0.00710379	3.78606	5.2454e-19	3.04464	6.2685e-14
ENSG00000113073.15	SLC4A9	-2.44276	4.07417e-05	-7.19714	2.48547e-16	-7.48749	1.05267e-13
ENSG00000113249.13	HAVCR1	1.83683	0.000100539	1.68845	0.000545394	3.26604	1.83878e-12
ENSG00000113361.13	CDH6	1.15134	0.00335696	1.24195	1.48288e-05	1.88172	7.84011e-06
ENSG00000113368.12	LMNB1	1.33838	7.92624e-07	2.45048	1.45499e-23	2.47345	3.27833e-15
ENSG00000113492.14	AGXT2	-1.30509	0.0290751	-3.09178	5.99078e-11	-2.05742	0.000108669
ENSG00000113532.13	ST8SIA4	1.16424	1.51078e-06	3.7363	1.18184e-48	4.22439	4.12336e-40
ENSG00000113578.18	FGF1	-1.40469	7.02777e-05	-4.67003	8.55386e-55	-5.03911	5.06356e-35
ENSG00000113749.7	HRH2	1.11693	0.00162366	3.44152	1.53427e-25	3.91357	5.66085e-23
ENSG00000113763.12	UNC5A	1.28676	0.000459324	4.2117	1.62569e-13	2.67375	0.000238415
ENSG00000113889.14	KNG1	-2.98734	5.67367e-05	-8.84257	8.34016e-21	-11.0293	1.52715e-44
ENSG00000114013.16	CD86	1.38125	4.24459e-05	2.98045	1.24609e-24	3.15688	6.04364e-21
ENSG00000114737.16	CISH	-1.44641	5.20315e-05	-1.198	0.0010376	-1.37398	0.000307376
ENSG00000114786.16	ABHD14A-ACY1	-1.21398	9.03608e-06	-1.89652	2.40026e-06	-2.73875	1.70153e-37
ENSG00000115085.14	ZAP70	1.40026	3.83856e-05	2.61291	8.49117e-12	2.21901	6.78768e-12
ENSG00000115107.20	STEAP3	1.01515	0.000516798	2.51278	9.19229e-09	2.31243	0.000157179
ENSG00000115112.8	TFCP2L1	-1.77069	9.70371e-09	-5.31126	3.54554e-30	-3.53011	1.08446e-06
ENSG00000115163.15	CENPA	1.54222	0.000111663	3.60253	1.08575e-09	3.19902	3.81459e-12
ENSG00000115232.14	ITGA4	1.25678	9.06378e-08	2.37969	9.90084e-31	2.51342	2.45325e-23
ENSG00000115252.18	PDE1A	-1.14225	0.0114242	-1.86195	8.01473e-07	-1.95022	4.95501e-05
ENSG00000115255.12	REEP6	-1.31833	1.04076e-05	-4.85838	6.36049e-49	-4.749	3.24361e-40
ENSG00000115325.14	DOK1	1.45495	1.61982e-05	1.57719	2.90946e-21	1.7728	4.67762e-21
ENSG00000115414.21	FN1	2.58241	2.80805e-08	4.07443	3.87347e-23	3.73463	7.53169e-16
ENSG00000115415.20	STAT1	1.26384	0.000131544	2.33916	1.34027e-10	2.54635	1.45893e-10
ENSG00000115468.12	EFHD1	-1.67972	3.11756e-07	-2.89168	1.42298e-15	-3.3097	1.52483e-19
ENSG00000115507.10	OTX1	1.84172	0.00577945	2.43634	0.0319603	3.12398	0.00330983
ENSG00000115602.17	IL1RL1	-1.74602	1.61774e-08	-2.97506	1.43738e-11	-3.42242	1.4338e-14
ENSG00000115828.17	QPCT	3.0005	1.93948e-15	1.11849	0.0103698	1.70346	0.00167299
ENSG00000115844.11	DLX2	2.35139	0.00268872	2.79434	0.000147915	3.61128	2.00525e-05
ENSG00000115896.16	PLCL1	-1.0632	0.0026655	-2.72814	5.66431e-20	-2.63849	1.67717e-11
ENSG00000115902.11	SLC1A4	1.07598	1.89033e-11	2.27824	1.82345e-40	2.29543	1.25054e-37
ENSG00000115956.10	PLEK	1.5221	6.89422e-07	3.20684	2.50743e-25	3.36695	1.86751e-16
ENSG00000116031.9	CD207	1.43533	0.000172742	1.73254	0.000683593	1.70837	0.000135967
ENSG00000116039.13	ATP6V1B1	-2.59061	9.75453e-07	-7.26316	5.87146e-46	-5.19685	7.24106e-09
ENSG00000116132.12	PRRX1	1.03616	0.0330136	2.40663	2.53294e-07	2.4579	1.53524e-07
ENSG00000116218.13	NPHS2	-2.42534	0.00618853	-7.77632	1.5577e-32	-11.2391	4.15148e-218
ENSG00000116701.15	NCF2	1.55014	9.79983e-08	2.55669	1.28241e-13	2.30517	1.57956e-09
ENSG00000116771.6	AGMAT	-1.6981	4.08967e-08	-3.80299	5.10648e-25	-3.34354	1.66094e-16
ENSG00000116783.15	TNNI3K	-1.72307	0.000116971	-1.337	0.0187116	-2.23059	3.60621e-07
ENSG00000116824.5	CD2	1.81765	3.00888e-07	3.30996	7.03512e-21	3.31858	2.81804e-14
ENSG00000116983.13	HPCAL4	-1.17016	0.00504569	-3.63278	2.16045e-11	-4.1585	1.94362e-09
ENSG00000117090.15	SLAMF1	1.5692	3.1184e-05	2.19143	4.78859e-08	1.86324	6.8776e-06
ENSG00000117091.10	CD48	1.67102	2.01698e-07	2.76969	3.40748e-20	2.75101	1.89132e-16
ENSG00000117115.13	PADI2	-1.29895	0.00196203	-1.07632	0.00136647	-1.33086	0.00341148
ENSG00000117395.13	EBNA1BP2	-1.24327	5.37857e-07	-1.0231	0.00604245	-1.96049	2.15607e-20
ENSG00000117399.14	CDC20	1.9237	2.88614e-06	2.68346	3.30134e-10	2.14539	5.55766e-07
ENSG00000117480.16	FAAH	-1.05446	0.000748648	-1.29232	2.52171e-06	-1.20343	2.30619e-05
ENSG00000117560.8	FASLG	1.38248	0.000176522	3.47302	9.28425e-16	3.76143	6.58783e-16
ENSG00000117724.13	CENPF	1.519	4.88111e-05	3.39147	7.24889e-25	2.96751	9.60282e-18
ENSG00000118094.12	TREH	-1.46636	4.36097e-07	-4.08642	4.41557e-10	-4.1577	3.5634e-10
ENSG00000118137.10	APOA1	-1.09841	0.027486	-2.27181	0.00201226	-1.54046	0.0268641
ENSG00000118194.20	TNNT2	-1.51822	2.05598e-11	-5.08835	1.28997e-40	-5.75598	1.93255e-55
ENSG00000118257.17	NRP2	1.76066	6.22498e-09	2.724	8.61982e-23	2.33902	7.16246e-19
ENSG00000118503.15	TNFAIP3	1.26004	2.61275e-07	2.0681	1.92172e-36	2.32704	3.12342e-20
ENSG00000118526.7	TCF21	-1.73064	0.0140494	-4.77005	1.61483e-12	-4.36565	2.07956e-16
ENSG00000118971.9	CCND2	1.00667	0.000487919	2.10278	4.66294e-20	2.16831	3.75367e-18
ENSG00000119121.22	TRPM6	-1.89079	1.03438e-07	-2.73427	3.2288e-21	-4.37812	3.74812e-36
ENSG00000119147.10	ECRG4	-1.40072	0.00665627	-3.06886	7.06724e-08	-1.89235	0.00815437
ENSG00000119408.17	NEK6	1.35012	5.28543e-08	1.7802	2.87068e-14	1.89581	2.44381e-12
ENSG00000119547.6	ONECUT2	1.19126	0.0194939	2.39275	0.00581429	1.67481	0.0262966
ENSG00000119632.4	IFI27L2	1.11838	7.47791e-05	1.26809	6.11892e-09	1.41437	4.79619e-07
ENSG00000119711.13	ALDH6A1	-1.68151	8.32298e-08	-5.15761	5.29069e-30	-4.55818	7.6169e-29
ENSG00000119715.15	ESRRB	-2.99726	1.14405e-10	-5.14293	3.98017e-27	-4.9634	3.74425e-24
ENSG00000119866.22	BCL11A	1.01848	1.95497e-06	1.3368	2.85219e-05	1.14404	0.000729365
ENSG00000119888.11	EPCAM	-1.07907	0.000674593	-2.40389	2.399e-07	-2.29032	3.36315e-07
ENSG00000120068.7	HOXB8	-1.09181	0.0107015	-2.26719	1.9149e-07	-2.58389	8.70562e-08
ENSG00000120149.9	MSX2	1.04961	0.0371887	1.92892	0.00173844	1.61436	0.0342267
ENSG00000120217.14	CD274	1.95659	2.48915e-06	1.4702	0.000131952	1.46944	9.21796e-06
ENSG00000120254.16	MTHFD1L	1.09393	5.9187e-07	1.56757	3.40565e-10	1.38779	1.60256e-09
ENSG00000120658.13	ENOX1	-1.43246	1.36731e-11	-1.94859	1.24976e-18	-2.48307	2.32537e-16
ENSG00000120875.9	DUSP4	1.42496	0.00306213	3.18034	1.54236e-30	3.37478	1.80023e-20
ENSG00000120885.22	CLU	1.89197	2.64724e-08	1.64693	3.37639e-07	1.77357	3.5769e-05
ENSG00000120915.14	EPHX2	-1.03949	8.54742e-06	-2.57573	2.1376e-19	-1.92401	2.06869e-10
ENSG00000121236.21	TRIM6	-1.4318	1.8665e-09	-1.94846	4.2184e-15	-2.57791	6.33406e-23
ENSG00000121281.13	ADCY7	1.09863	4.51863e-08	2.76721	5.32626e-17	2.49738	9.54516e-13
ENSG00000121552.4	CSTA	1.7309	0.000197544	3.11866	6.47892e-16	2.99991	1.91946e-13
ENSG00000121594.12	CD80	1.70224	2.40232e-06	3.71402	2.56428e-10	4.09358	1.18288e-16
ENSG00000121743.4	GJA3	-1.79765	0.00142894	-2.68268	1.61979e-05	-3.0672	1.96264e-10
ENSG00000121797.10	CCRL2	1.90822	6.09217e-05	2.29445	1.10234e-12	2.21746	5.36753e-15
ENSG00000121807.7	CCR2	1.04831	0.00500452	1.83302	4.61432e-07	2.15171	1.36161e-08
ENSG00000121900.19	TMEM54	1.29915	6.33229e-06	1.00322	3.56451e-05	1.33921	3.45339e-05
ENSG00000121905.10	HPCA	1.17021	0.000582887	3.2216	3.02753e-10	2.85418	3.96042e-12
ENSG00000121933.19	TMIGD3	2.1981	1.51519e-05	3.663	3.15252e-15	2.97926	7.93885e-15
ENSG00000122121.12	XPNPEP2	-2.83087	2.35787e-05	-8.10261	9.82811e-64	-6.76079	3.40818e-20
ENSG00000122122.10	SASH3	1.58296	2.04386e-10	3.01834	8.55422e-33	3.12863	7.73051e-22
ENSG00000122194.19	PLG	-1.14616	2.73205e-05	-4.77486	6.94904e-43	-3.52089	2.75096e-30
ENSG00000122223.13	CD244	1.50718	2.83053e-07	3.10039	4.00502e-17	2.91303	1.49688e-17
ENSG00000122254.7	HS3ST2	4.49572	4.71938e-12	6.25083	2.12913e-19	5.03595	2.02216e-20
ENSG00000122420.10	PTGFR	-1.40562	0.000144684	-2.02968	3.70421e-06	-2.16572	5.52216e-05
ENSG00000122694.16	GLIPR2	1.2764	6.0144e-08	1.94782	2.22954e-16	2.31476	5.10602e-17
ENSG00000123095.6	BHLHE41	3.35038	2.88121e-23	3.87658	5.73587e-69	4.52201	2.86093e-69
ENSG00000123096.12	SSPN	1.09417	3.04541e-06	1.6691	4.16671e-15	2.56001	2.13529e-27
ENSG00000123131.13	PRDX4	1.33557	5.14171e-06	1.53979	1.74898e-16	1.76886	4.20971e-24
ENSG00000123329.20	ARHGAP9	2.01079	2.25658e-13	2.87986	2.16857e-24	2.83509	1.91822e-17
ENSG00000123338.13	NCKAP1L	1.19535	1.07103e-08	2.81228	4.55241e-27	2.95667	2.88138e-23
ENSG00000123364.5	HOXC13	2.35489	0.00616528	3.21467	0.000167618	3.86164	1.94581e-06
ENSG00000123570.4	RAB9B	1.54758	1.40188e-08	1.50407	6.06391e-09	1.72987	9.60248e-07
ENSG00000123610.5	TNFAIP6	2.95313	3.78128e-06	6.71517	1.68809e-42	6.7988	8.25641e-32
ENSG00000124191.18	TOX2	1.63977	4.83183e-05	1.73719	1.08774e-10	1.77275	2.04008e-08
ENSG00000124203.7	ZNF831	1.25164	0.00268872	3.8781	1.66744e-05	2.74649	1.36473e-07
ENSG00000124253.11	PCK1	-3.04232	4.57647e-07	-4.13136	5.26524e-12	-4.15033	5.09633e-09
ENSG00000124334.17	IL9R	2.70393	9.78461e-08	2.78312	8.457e-07	2.25174	1.21822e-10
ENSG00000124490.14	CRISP2	-1.6183	0.00317408	-3.98243	0.000261151	-6.86241	1.25323e-06
ENSG00000124635.9	H2BC11	1.10154	0.014543	2.76009	6.57727e-05	1.8719	0.000155387
ENSG00000124731.13	TREM1	2.38503	2.25497e-06	4.03765	1.57091e-11	3.69071	6.64409e-09
ENSG00000124772.12	CPNE5	1.91663	2.2065e-05	1.65448	1.31099e-06	1.08909	0.0110581
ENSG00000125144.14	MT1G	-1.83014	0.00275435	-5.32611	6.41731e-16	-4.62719	1.30789e-07
ENSG00000125510.18	OPRL1	1.32051	1.13289e-05	2.64317	1.10868e-06	1.96253	7.03946e-14
ENSG00000125538.12	IL1B	1.38412	0.0033964	1.68793	0.0137571	1.66921	0.0346969
ENSG00000125657.5	TNFSF9	2.77079	7.86212e-09	4.26985	1.69592e-33	4.09896	9.75905e-26
ENSG00000125726.11	CD70	2.13091	8.89876e-05	7.61764	2.8365e-53	7.47077	8.79046e-45
ENSG00000125730.17	C3	1.53994	1.94754e-06	4.48293	7.56602e-23	3.79852	2.60768e-17
ENSG00000125850.11	OVOL2	-1.67282	0.000344891	-4.86202	3.76316e-12	-5.49921	6.10212e-19
ENSG00000126231.15	PROZ	-1.8475	0.00302871	-7.14048	3.51098e-19	-5.33378	1.39184e-23
ENSG00000126264.10	HCST	1.48948	0.00135902	2.43256	3.80126e-11	2.31136	5.53832e-08
ENSG00000126353.3	CCR7	1.143	0.00366984	3.11124	2.91261e-12	2.16233	1.69887e-06
ENSG00000126460.11	PRRG2	-1.82615	1.66011e-07	-3.59398	1.0487e-30	-4.04309	2.40016e-107
ENSG00000126500.4	FLRT1	-1.12563	0.000755357	-3.71843	1.99923e-22	-3.29098	1.84198e-23
ENSG00000126562.17	WNK4	-2.48214	3.0834e-08	-3.76055	6.08971e-20	-4.16737	1.25788e-16
ENSG00000126733.21	DACH2	-1.1118	0.0110689	-3.4559	3.60231e-18	-2.47641	2.69473e-06
ENSG00000126878.13	AIF1L	-1.49608	1.16732e-05	-2.76778	1.91902e-16	-3.08242	1.1541e-10
ENSG00000126895.15	AVPR2	-1.31848	0.010442	-2.4387	1.46748e-05	-3.75112	1.59952e-18
ENSG00000127241.18	MASP1	1.86406	1.13127e-10	2.35527	1.44496e-06	1.84329	0.000103049
ENSG00000127324.9	TSPAN8	-1.81017	0.00115807	-2.04367	0.0286071	-3.6241	1.00958e-06
ENSG00000127564.17	PKMYT1	1.5824	0.000239891	4.43792	6.03638e-23	3.43644	1.41493e-14
ENSG00000127831.11	VIL1	-2.28713	7.08027e-13	-2.3139	0.00174741	-1.95339	0.0215347
ENSG00000127954.13	STEAP4	1.06706	0.000591319	1.41071	0.00691754	2.54843	6.08094e-06
ENSG00000128045.7	RASL11B	-1.80837	5.98137e-09	-4.47099	2.05737e-21	-4.80871	1.24903e-17
ENSG00000128245.15	YWHAH	1.04887	6.07527e-11	1.31163	3.65045e-23	1.61159	7.72997e-42
ENSG00000128285.4	MCHR1	2.07278	0.000267775	7.452	2.05422e-19	7.22634	1.09939e-18
ENSG00000128340.15	RAC2	1.49766	4.9178e-08	2.79731	6.17314e-25	2.92348	5.69376e-15
ENSG00000128342.5	LIF	2.37589	4.50265e-09	2.08274	8.32765e-06	1.02571	0.0382195
ENSG00000128510.12	CPA4	1.36097	0.0105023	3.13951	2.80217e-05	2.17733	0.000589412
ENSG00000128567.17	PODXL	-1.8371	1.19245e-10	-1.33421	1.39749e-05	-1.47299	3.36482e-05
ENSG00000128645.15	HOXD1	-1.12548	0.00396696	-1.33288	1.31859e-05	-1.52734	0.000350159
ENSG00000128710.6	HOXD10	-1.53264	0.000424185	-1.46075	0.00017014	-1.25776	0.0141329
ENSG00000128849.11	CGNL1	-2.00656	9.83135e-08	-1.63146	0.00471744	-1.47461	0.0122242
ENSG00000129173.13	E2F8	1.59549	4.73432e-05	3.75496	2.01684e-14	3.69698	6.44679e-19
ENSG00000129214.15	SHBG	-1.0564	5.72844e-05	-4.31593	8.55386e-55	-4.16203	1.67139e-26
ENSG00000129226.14	CD68	1.7599	1.39563e-11	2.36172	2.36184e-16	2.30231	1.34419e-15
ENSG00000129354.12	AP1M2	-1.05034	0.000826739	-1.96182	8.48404e-07	-1.79207	0.000150433
ENSG00000130208.10	APOC1	4.43919	3.91196e-19	5.66167	2.43234e-39	5.33611	1.11038e-36
ENSG00000130377.14	ACSBG2	-1.00144	4.79237e-05	-3.39909	7.07131e-17	-3.06582	5.44933e-19
ENSG00000130508.11	PXDN	1.32561	3.47239e-05	2.47158	2.19342e-17	2.3315	2.84252e-15
ENSG00000130592.17	LSP1	1.2275	1.84025e-06	1.7658	0.000197338	2.39532	3.2596e-09
ENSG00000130635.16	COL5A1	1.06157	0.0315881	3.35302	2.28522e-06	3.53529	4.15436e-08
ENSG00000130675.15	MNX1	1.87189	0.000806049	3.4043	2.13342e-05	4.16895	2.12763e-08
ENSG00000130700.7	GATA5	-1.09831	0.00905685	-3.3349	1.51168e-12	-2.77155	0.00016841
ENSG00000130701.4	RBBP8NL	-2.35992	5.22475e-05	-4.30159	1.92886e-05	-5.37659	1.09018e-05
ENSG00000130707.18	ASS1	-1.65201	2.08896e-06	-3.6073	7.91288e-23	-4.46221	5.06835e-38
ENSG00000130775.16	THEMIS2	1.08206	0.000748648	2.34652	7.55111e-20	2.66602	5.47356e-14
ENSG00000130821.17	SLC6A8	1.30569	8.68987e-07	1.09063	8.43489e-05	1.07069	0.00302915
ENSG00000130822.16	PNCK	1.54116	0.00320305	6.9264	1.28693e-32	6.03135	6.69289e-25
ENSG00000130829.18	DUSP9	-2.90517	1.11043e-05	-5.98373	1.76873e-15	-6.64579	1.55959e-20
ENSG00000130940.15	CASZ1	-1.57809	6.27434e-07	-1.85644	3.05403e-22	-2.30731	3.82723e-16
ENSG00000131037.15	EPS8L1	-1.55947	0.000317218	-1.19271	0.0105933	-2.20925	2.53067e-05
ENSG00000131042.15	LILRB2	1.50317	0.000131544	2.96779	0.0274652	2.68604	4.06139e-14
ENSG00000131080.15	EDA2R	2.06192	2.96174e-14	2.89358	1.25591e-40	3.35601	5.9559e-45
ENSG00000131183.11	SLC34A1	-2.47883	0.000188259	-7.59781	5.73797e-43	-7.6618	3.54428e-35
ENSG00000131188.12	PRR7	1.97107	1.88388e-06	2.79474	7.72393e-19	2.82058	5.16651e-16
ENSG00000131482.10	G6PC1	-3.58152	0.000425963	-4.20804	2.52527e-08	-3.82654	2.61494e-05
ENSG00000131650.14	KREMEN2	2.62296	4.77193e-06	3.3856	2.06372e-06	2.66114	3.32272e-07
ENSG00000131711.15	MAP1B	1.53577	9.41057e-09	1.6429	2.44476e-10	2.19116	1.25403e-13
ENSG00000131746.13	TNS4	-1.25984	6.57296e-07	-2.17075	3.49012e-07	-2.76261	1.75139e-11
ENSG00000131747.15	TOP2A	2.43887	8.40306e-07	4.1004	3.80443e-35	3.27849	1.34797e-19
ENSG00000131771.14	PPP1R1B	-1.06217	0.00737729	-4.75951	4.1566e-07	-4.69964	1.66087e-10
ENSG00000131981.16	LGALS3	1.19782	0.00067364	1.5839	2.89553e-08	1.4057	0.000282702
ENSG00000132205.11	EMILIN2	1.02146	2.33262e-05	2.62607	1.0575e-20	2.76768	4.26409e-24
ENSG00000132437.18	DDC	-1.97252	0.000102131	-3.7385	1.63952e-16	-3.0031	1.86323e-09
ENSG00000132677.13	RHBG	-1.97	6.13433e-07	-5.06167	6.80211e-12	-6.27739	3.11615e-12
ENSG00000132692.19	BCAN	2.33241	2.73438e-07	1.74623	1.19591e-07	1.70844	1.09297e-05
ENSG00000132698.15	RAB25	-1.94893	0.000237626	-6.29306	3.74796e-17	-6.62955	3.51749e-23
ENSG00000132744.8	ACY3	-1.88834	2.62041e-06	-1.858	5.28347e-08	-1.71666	1.40875e-05
ENSG00000133063.16	CHIT1	1.83027	9.58716e-05	5.01031	3.56371e-15	3.89178	5.08115e-11
ENSG00000133083.15	DCLK1	1.3782	1.59316e-05	2.51498	3.53288e-15	3.41071	1.12117e-10
ENSG00000133477.17	FAM83F	-1.0035	0.000180459	-1.23869	0.0218716	-1.28995	0.0446357
ENSG00000134028.14	ADAMDEC1	2.80527	1.46132e-08	6.10073	3.10811e-18	5.36963	8.26223e-18
ENSG00000134042.14	MRO	-1.02438	0.0152275	-4.13264	8.30005e-33	-3.95857	5.89853e-21
ENSG00000134057.15	CCNB1	1.06129	0.00250091	1.61862	3.57754e-07	1.37488	1.61704e-05
ENSG00000134202.11	GSTM3	-1.57439	8.28835e-13	-2.33415	1.96605e-13	-2.62616	4.12106e-24
ENSG00000134240.12	HMGCS2	-2.73424	1.77898e-05	-2.22542	0.00608796	-2.59959	0.0011103
ENSG00000134247.10	PTGFRN	1.24332	1.43139e-10	1.84437	3.15702e-09	1.96431	1.90107e-10
ENSG00000134258.17	VTCN1	-1.28198	0.000954282	-5.53586	8.60839e-20	-5.22532	8.70238e-28
ENSG00000134323.12	MYCN	-2.36234	1.51078e-06	-3.11188	6.26023e-15	-4.00581	4.70622e-18
ENSG00000134516.18	DOCK2	1.76388	6.7507e-10	2.10867	8.05778e-10	2.67361	5.64762e-13
ENSG00000134594.5	RAB33A	3.0016	1.13289e-05	3.0244	4.83472e-11	3.368	2.79775e-19
ENSG00000134690.11	CDCA8	1.43444	0.000317636	2.67359	1.29666e-14	2.27317	1.18145e-09
ENSG00000134873.10	CLDN10	-1.13456	0.0029817	-2.39951	9.14778e-11	-1.86092	4.2006e-06
ENSG00000135111.16	TBX3	-1.22802	6.91734e-05	-1.27548	0.000337866	-1.0952	0.00727558
ENSG00000135144.7	DTX1	-1.36441	0.000278719	-1.58016	5.87292e-08	-1.55441	0.000224227
ENSG00000135373.13	EHF	-1.5004	0.00503927	-2.5382	0.000266782	-3.87857	3.27709e-11
ENSG00000135374.11	ELF5	-2.18921	6.60218e-10	-5.73108	1.41793e-20	-5.04939	1.70739e-10
ENSG00000135439.12	AGAP2	1.1456	6.75635e-06	2.70646	5.95104e-33	3.034	9.69601e-23
ENSG00000135476.12	ESPL1	-1.10379	2.08811e-08	-1.39097	0.00105793	-2.06535	7.01752e-13
ENSG00000135480.16	KRT7	-1.2549	0.00827707	-2.87466	1.02904e-09	-4.09125	5.86102e-13
ENSG00000135519.8	KCNH3	-1.45592	9.70183e-06	-2.457	1.55803e-07	-3.11553	1.78488e-18
ENSG00000135638.14	EMX1	-1.59681	3.17695e-05	-2.49977	1.18506e-12	-2.75731	1.02841e-14
ENSG00000135679.26	MDM2	1.49099	2.28303e-09	1.87109	3.05314e-21	1.5958	3.08847e-16
ENSG00000135842.17	NIBAN1	1.42785	2.61057e-05	1.71692	4.73301e-17	1.85841	2.62332e-13
ENSG00000135862.6	LAMC1	1.04959	9.09865e-08	1.39362	3.07487e-16	1.40219	2.82494e-19
ENSG00000135898.10	GPR55	1.8036	2.76853e-05	2.50397	5.53378e-08	2.70896	7.69552e-12
ENSG00000136010.14	ALDH1L2	1.49712	6.49872e-06	2.01069	1.23761e-07	2.50668	1.10785e-07
ENSG00000136014.12	USP44	-1.24054	0.000250747	-2.20951	7.68426e-10	-2.59337	4.97528e-12
ENSG00000136040.9	PLXNC1	1.44549	9.88207e-10	1.7657	5.23526e-10	1.50336	1.67108e-11
ENSG00000136052.10	SLC41A2	1.36095	1.70499e-10	1.41056	2.83775e-05	1.96141	1.42675e-13
ENSG00000136167.15	LCP1	1.75656	7.94222e-09	2.69489	7.25386e-24	2.96542	1.77449e-17
ENSG00000136235.17	GPNMB	4.33511	1.14519e-26	2.76444	8.89223e-11	2.47064	6.53712e-08
ENSG00000136244.12	IL6	1.36119	0.0480868	3.86241	2.75453e-08	3.04852	0.000303053
ENSG00000136286.16	MYO1G	1.16744	1.07468e-05	3.55542	6.46225e-31	3.67642	3.1264e-17
ENSG00000136367.14	ZFHX2	-1.032	1.2188e-06	-1.62986	2.43764e-18	-1.69799	1.61794e-22
ENSG00000136379.12	ABHD17C	-1.07278	2.49385e-09	-1.51863	1.70473e-11	-1.4997	5.69108e-10
ENSG00000136404.16	TM6SF1	2.76674	5.24995e-15	1.63998	3.71954e-07	2.47775	6.96206e-19
ENSG00000136457.10	CHAD	-1.84965	2.01533e-09	-1.87292	9.96817e-05	-2.90577	5.55246e-13
ENSG00000136542.9	GALNT5	1.28387	3.02591e-06	1.72452	0.00977223	2.68349	7.64805e-05
ENSG00000136546.16	SCN7A	-1.28471	1.66161e-09	-3.54537	5.22467e-19	-3.36531	4.75096e-24
ENSG00000136573.14	BLK	1.23891	1.58173e-05	2.00329	0.00161132	1.13141	0.0107768
ENSG00000136859.10	ANGPTL2	2.12023	6.66209e-11	2.16202	2.22853e-15	3.12058	5.20004e-18
ENSG00000136872.20	ALDOB	-2.95514	4.38347e-05	-6.35939	5.95043e-23	-6.07935	2.06927e-12
ENSG00000136997.21	MYC	1.69527	1.25791e-05	2.00326	1.02725e-10	2.68258	2.91242e-16
ENSG00000137078.9	SIT1	1.60027	2.20636e-05	3.19948	4.4154e-14	3.18584	6.3713e-12
ENSG00000137203.15	TFAP2A	-1.6601	0.000646406	-2.12959	0.000364923	-3.51699	2.068e-12
ENSG00000137204.15	SLC22A7	-3.10478	3.60699e-06	-4.209	2.05407e-10	-5.1335	1.32825e-12
ENSG00000137225.13	CAPN11	1.74984	2.09661e-05	2.76634	1.64739e-07	3.04514	2.22194e-09
ENSG00000137265.15	IRF4	1.08095	0.00498168	2.57354	4.10113e-08	2.74385	1.08038e-06
ENSG00000137463.5	MGARP	2.05035	7.28298e-05	1.62747	0.00701844	2.21894	0.00106578
ENSG00000137573.14	SULF1	1.30045	0.00086506	1.61864	2.60542e-05	1.27205	0.00105013
ENSG00000137757.11	CASP5	1.07938	0.0443211	3.31452	1.69391e-07	3.08932	9.57129e-10
ENSG00000137819.14	PAQR5	-1.29052	2.08896e-06	-1.82193	8.97382e-06	-2.39639	6.67025e-18
ENSG00000137825.11	ITPKA	1.5471	0.00732027	4.7004	8.65114e-11	4.91435	1.41507e-13
ENSG00000137841.12	PLCB2	1.46183	2.65794e-07	2.3991	7.65617e-19	2.28571	1.03082e-20
ENSG00000137843.12	PAK6	-1.51547	1.83487e-05	-4.26505	2.16737e-14	-3.33272	1.74267e-08
ENSG00000137868.19	STRA6	-1.57949	3.16902e-07	-5.54525	1.23661e-34	-5.95673	2.57242e-23
ENSG00000137872.17	SEMA6D	-1.19749	0.000637991	-1.89856	3.39394e-09	-2.31072	5.6673e-07
ENSG00000137960.6	GIPC2	-1.07159	0.00722282	-1.7401	2.61719e-06	-1.35053	0.00376669
ENSG00000137976.8	DNASE2B	2.38922	0.0101964	3.76371	0.000284351	3.81049	2.87409e-07
ENSG00000138030.13	KHK	-1.73949	4.09146e-05	-1.79162	5.62119e-07	-1.38298	0.000738704
ENSG00000138134.12	STAMBPL1	1.1737	2.25319e-13	2.51935	8.71687e-35	2.72505	5.06835e-38
ENSG00000138316.11	ADAMTS14	3.80388	1.2374e-11	4.43511	1.22557e-13	3.49665	6.97751e-13
ENSG00000138356.14	AOX1	-1.49349	0.000115688	-3.37023	5.45625e-17	-2.52358	2.81847e-08
ENSG00000138678.11	GPAT3	-1.83214	1.77785e-07	-4.20175	1.71435e-38	-4.39041	2.10326e-23
ENSG00000138696.11	BMPR1B	-1.41736	8.99004e-05	-2.93152	0.00363507	-4.11971	0.00163329
ENSG00000138759.20	FRAS1	-1.04622	0.000344891	-1.78235	3.28054e-06	-1.4553	0.00272164
ENSG00000138798.13	EGF	-2.68959	9.65817e-09	-4.13932	7.56485e-19	-4.55461	4.41587e-19
ENSG00000138823.14	MTTP	-1.36284	0.0484086	-4.79797	2.1507e-11	-4.43958	0.000604135
ENSG00000138829.12	FBN2	1.1631	0.0270511	1.12211	0.00894158	1.42947	0.0013513
ENSG00000138964.17	PARVG	1.44259	1.04183e-07	2.94035	7.04739e-29	2.80543	2.40906e-24
ENSG00000139044.12	B4GALNT3	-1.48009	0.000164756	-1.82649	0.000208424	-2.3709	9.58205e-05
ENSG00000139055.7	ERP27	-1.12363	2.03842e-05	-3.56487	1.10865e-44	-4.05049	8.06004e-57
ENSG00000139144.11	PIK3C2G	-1.74477	4.39609e-06	-2.99658	0.000135054	-3.33675	8.06274e-41
ENSG00000139151.16	PLCZ1	-1.46227	0.00037335	-3.41026	2.03457e-05	-3.45942	1.48098e-11
ENSG00000139194.8	RBP5	-1.21009	3.75423e-07	-1.46555	2.25573e-06	-1.32148	5.85527e-05
ENSG00000139269.3	INHBE	3.48596	3.69027e-07	3.49287	1.37404e-07	3.04242	7.53305e-07
ENSG00000139304.16	PTPRQ	-2.16655	0.000321655	-3.83355	0.000704093	-7.19767	3.80152e-22
ENSG00000139354.11	GAS2L3	1.35965	1.29738e-07	2.55731	3.11505e-26	2.89098	1.41169e-24
ENSG00000139370.12	SLC15A4	1.75989	1.60145e-20	2.1571	1.26126e-37	2.36446	2.21086e-48
ENSG00000139438.6	FAM222A	-1.32938	0.00794141	-1.88123	0.0195507	-2.44214	0.00731112
ENSG00000139514.13	SLC7A1	1.68366	1.27229e-09	1.26853	3.30659e-08	1.67944	9.70717e-12
ENSG00000139540.12	SLC39A5	-2.29835	5.25532e-07	-2.94979	2.94836e-11	-2.34494	1.7728e-05
ENSG00000139572.4	GPR84	1.77499	0.000146262	2.64074	3.77159e-08	2.82762	4.02397e-05
ENSG00000139800.8	ZIC5	2.95377	2.99202e-05	3.16928	0.00251303	2.56793	0.0255983
ENSG00000139874.6	SSTR1	-1.46416	3.15799e-05	-1.73582	1.68317e-05	-1.51777	0.00276941
ENSG00000140379.9	BCL2A1	1.74206	0.000218472	4.22373	3.19723e-15	3.06295	1.71865e-09
ENSG00000140511.12	HAPLN3	1.01691	0.000121064	2.54788	2.9438e-10	2.13605	1.1078e-07
ENSG00000140519.14	RHCG	-2.03894	1.02074e-05	-8.09603	5.53812e-19	-5.18813	9.89014e-06
ENSG00000140623.14	SEPTIN12	-1.45303	5.97664e-06	-2.26314	0.0113282	-2.4316	0.000327462
ENSG00000140675.13	SLC5A2	-1.91505	6.73934e-06	-6.55645	1.25474e-33	-6.35637	7.48536e-21
ENSG00000140678.17	ITGAX	2.11394	6.46649e-07	3.50994	1.67954e-17	2.26796	6.57442e-14
ENSG00000140968.11	IRF8	1.33229	7.53087e-07	1.93744	6.55337e-16	1.88238	1.30811e-10
ENSG00000140988.16	RPS2	1.20342	1.7117e-07	1.26448	7.58998e-16	1.44179	8.86489e-14
ENSG00000141458.13	NPC1	1.21288	6.72137e-13	1.45997	4.17026e-12	1.31043	1.86496e-05
ENSG00000141506.15	PIK3R5	1.81569	1.7445e-11	2.10418	2.55301e-06	2.87961	3.75711e-13
ENSG00000141526.18	SLC16A3	1.24124	0.00124822	2.81227	1.18561e-28	3.10306	6.60428e-28
ENSG00000141655.17	TNFRSF11A	1.2834	0.000248767	1.96864	1.80344e-09	1.94917	4.88231e-09
ENSG00000141744.4	PNMT	-1.06559	0.0367894	-2.40822	0.00770729	-1.94538	0.0150689
ENSG00000141756.19	FKBP10	1.75502	3.50367e-05	4.27828	9.17186e-17	2.95437	8.32931e-14
ENSG00000141854.9	MISP3	-1.79578	1.0113e-07	-2.17241	3.48511e-19	-2.57523	2.99348e-16
ENSG00000142182.9	DNMT3L	-1.27638	3.67519e-05	-4.19938	7.32102e-09	-4.31748	1.73598e-13
ENSG00000142185.17	TRPM2	2.06919	2.68197e-10	2.733	3.36764e-24	3.02592	8.74584e-23
ENSG00000142273.13	CBLC	-2.20372	2.63369e-06	-1.84467	0.00441064	-2.98785	5.69841e-05
ENSG00000142449.13	FBN3	-1.56513	0.0104536	-4.56843	1.98791e-07	-5.35003	7.49133e-05
ENSG00000142484.7	TM4SF5	-2.2878	1.29692e-05	-1.66257	0.000145869	-1.68092	0.000340938
ENSG00000142611.17	PRDM16	-2.2336	1.69017e-09	-3.06589	2.67718e-14	-4.12075	3.2468e-29
ENSG00000142623.11	PADI1	2.0985	0.00128825	8.15949	9.84107e-16	6.6965	3.88237e-17
ENSG00000142675.18	CNKSR1	-1.689	9.76566e-06	-2.75386	2.00511e-08	-2.71892	2.83104e-06
ENSG00000142945.13	KIF2C	1.23362	0.000203128	2.80182	1.43994e-13	2.4507	1.7257e-11
ENSG00000143001.5	TMEM61	-2.50135	2.93292e-06	-5.02989	4.20656e-15	-6.72925	4.96454e-32
ENSG00000143061.18	IGSF3	-1.27688	0.00161244	-1.64203	0.0131083	-1.65939	2.13553e-05
ENSG00000143119.14	CD53	1.51025	4.4409e-07	2.90711	2.09147e-27	2.98789	4.68472e-20
ENSG00000143167.12	GPA33	1.52341	0.00779263	3.04041	3.37732e-05	1.46946	0.000401935
ENSG00000143185.4	XCL2	1.70333	0.00142565	2.69369	6.53569e-07	2.56588	1.20736e-05
ENSG00000143228.13	NUF2	1.05673	0.00565081	3.02673	3.10449e-13	2.3966	1.0861e-11
ENSG00000143257.12	NR1I3	-1.475	9.62782e-17	-3.72959	1.17022e-49	-4.59303	3.27237e-121
ENSG00000143375.15	CGN	-1.71931	7.52005e-07	-2.63559	2.4232e-11	-2.87949	1.07048e-11
ENSG00000143416.21	SELENBP1	-1.3673	1.3128e-09	-2.33043	2.53632e-26	-2.30233	9.6448e-20
ENSG00000143434.16	SEMA6C	-1.0978	0.000783269	-1.169	0.00145634	-1.43501	1.03471e-05
ENSG00000143476.18	DTL	2.37887	4.82265e-07	3.72142	5.31284e-27	3.52227	2.7103e-23
ENSG00000143502.16	SUSD4	-1.6506	6.75635e-06	-3.13669	1.03311e-12	-2.8685	5.52514e-07
ENSG00000143546.10	S100A8	1.54037	0.00206529	2.64092	3.0347e-10	1.37818	0.00170879
ENSG00000143753.13	DEGS1	1.23424	1.33063e-07	1.5455	6.00314e-13	1.88482	1.40416e-08
ENSG00000143845.15	ETNK2	-1.65217	1.46408e-13	-3.47712	4.66878e-26	-2.59693	1.64957e-11
ENSG00000143847.15	PPFIA4	1.5296	0.000880024	3.09012	1.78e-15	2.54375	6.89319e-19
ENSG00000143882.12	ATP6V1C2	-1.67834	1.69534e-06	-3.19472	1.41278e-13	-3.99046	6.07191e-16
ENSG00000144227.5	NXPH2	-2.31441	0.000193553	-6.52759	1.27445e-34	-7.53427	0.000195425
ENSG00000144354.14	CDCA7	1.28677	0.000266363	3.33144	8.41564e-16	3.24808	8.05546e-17
ENSG00000144355.15	DLX1	1.52371	0.00203273	3.70398	2.70415e-10	3.19512	5.39515e-11
ENSG00000144452.15	ABCA12	3.28706	2.28778e-13	4.02953	1.70934e-14	4.09121	1.56963e-17
ENSG00000144810.16	COL8A1	1.33038	7.47651e-06	2.31534	1.9926e-09	2.27177	1.39842e-08
ENSG00000144837.9	PLA1A	3.04127	1.59422e-16	1.61783	1.32083e-07	2.3649	1.05552e-06
ENSG00000145103.15	ILDR1	-1.00577	3.70125e-05	-1.77108	1.08642e-13	-1.51695	4.8572e-05
ENSG00000145107.16	TM4SF19	2.5538	3.43933e-06	3.2106	1.60465e-05	2.83331	4.79293e-06
ENSG00000145192.13	AHSG	-3.14234	9.99688e-08	-1.72555	0.0126778	-2.34997	0.0104789
ENSG00000145423.5	SFRP2	1.74016	0.016725	3.3355	3.91899e-05	3.40758	0.000146793
ENSG00000145632.15	PLK2	1.70024	3.35692e-06	2.7364	8.09458e-35	2.33374	3.21708e-14
ENSG00000145649.8	GZMA	1.88106	4.12391e-06	3.59857	3.14514e-24	3.51351	1.14373e-16
ENSG00000145685.14	LHFPL2	1.11194	9.62623e-05	3.29307	2.62507e-29	3.29651	8.83463e-31
ENSG00000145708.11	CRHBP	-2.2762	1.93957e-09	-5.06019	5.06401e-39	-4.37966	7.66962e-18
ENSG00000145808.10	ADAMTS19	-1.38801	0.0023449	-4.9496	2.19851e-23	-6.93976	2.31101e-18
ENSG00000145832.15	SLC25A48	-1.30272	3.66147e-06	-2.35293	3.22271e-12	-2.60657	4.84109e-11
ENSG00000145860.12	RNF145	1.25151	6.98358e-05	1.32331	2.28719e-10	1.61822	5.26963e-21
ENSG00000145934.16	TENM2	-1.22322	5.71046e-06	-1.54136	0.0057546	-2.63941	8.16455e-10
ENSG00000146021.15	KLHL3	-1.41452	9.01687e-08	-2.34159	5.77672e-12	-2.69188	1.08858e-07
ENSG00000146094.16	DOK3	1.34166	2.12371e-06	2.79502	1.47456e-20	2.07924	3.45825e-12
ENSG00000146250.7	PRSS35	-1.84526	7.07369e-06	-1.13107	0.009054	-1.8951	3.09904e-05
ENSG00000146410.12	MTFR2	1.24429	0.000974942	1.47419	0.000370044	1.98211	3.618e-09
ENSG00000146592.17	CREB5	1.51075	3.317e-10	1.16121	5.53872e-06	1.58598	3.20563e-07
ENSG00000146670.10	CDCA5	1.29483	0.000488186	2.64775	2.17598e-15	2.55024	1.12054e-11
ENSG00000146678.10	IGFBP1	2.16316	0.000292337	4.53217	1.79772e-06	2.67922	0.00135211
ENSG00000146700.9	SSC4D	-1.53551	4.81992e-08	-2.13249	1.04064e-09	-2.20206	3.25144e-09
ENSG00000146755.11	TRIM50	-2.64778	3.35376e-06	-3.62338	3.06202e-13	-6.31451	6.03745e-51
ENSG00000146809.13	ASB15	-2.70105	2.65071e-07	-7.85815	7.82744e-43	-8.3924	6.90892e-61
ENSG00000147223.6	RIPPLY1	-1.17052	0.0074268	-3.01311	1.04034e-11	-2.5715	2.48349e-09
ENSG00000147434.9	CHRNA6	3.50746	7.27772e-07	2.84547	0.000484626	1.77466	0.0376926
ENSG00000147443.13	DOK2	1.21743	0.000154468	2.33253	4.79173e-18	2.85595	8.45299e-17
ENSG00000147509.14	RGS20	2.9243	1.3862e-09	3.07102	4.83269e-05	1.59628	0.0151092
ENSG00000147606.9	SLC26A7	-1.6056	0.0160276	-5.81227	1.83243e-45	-4.9752	1.05592e-16
ENSG00000147614.4	ATP6V0D2	-1.92376	3.13242e-09	-4.96903	5.59165e-20	-5.25419	3.17642e-11
ENSG00000147676.14	MAL2	-1.34839	0.000898142	-1.67787	0.000460269	-2.25427	1.58849e-05
ENSG00000147883.12	CDKN2B	1.55144	1.23536e-05	2.68913	1.13348e-21	3.56196	5.1277e-44
ENSG00000147889.18	CDKN2A	2.36385	1.3887e-08	4.82053	1.11453e-22	4.05482	4.82853e-26
ENSG00000148123.15	PLPPR1	-2.34151	1.83514e-06	-7.84046	4.64339e-18	-4.31524	0.000120531
ENSG00000148600.15	CDHR1	2.97579	1.31674e-07	4.24024	2.72134e-14	3.62124	2.24861e-07
ENSG00000148680.16	HTR7	2.01305	7.66147e-15	2.56873	5.50855e-10	3.13799	1.76108e-19
ENSG00000148773.14	MKI67	2.38533	2.30866e-07	4.32681	1.79001e-38	3.44566	8.0771e-19
ENSG00000148803.12	FUOM	-1.28892	3.20214e-07	-1.37002	1.37909e-07	-1.18413	0.000406509
ENSG00000148942.15	SLC5A12	-2.07139	0.00017064	-3.47986	4.75706e-10	-2.68793	5.41886e-05
ENSG00000149294.17	NCAM1	1.02742	0.0395341	1.88375	0.006833	2.62175	0.000357813
ENSG00000149380.12	P4HA3	1.76849	0.000246084	4.19458	6.13844e-21	3.35067	1.91468e-12
ENSG00000149403.13	GRIK4	1.99998	0.000512669	1.79538	0.00169142	1.8667	0.00276531
ENSG00000149452.16	SLC22A8	-2.27376	0.00191884	-8.57232	3.63241e-43	-8.86337	1.57977e-31
ENSG00000149476.16	TKFC	-1.3909	1.7117e-07	-2.33693	5.40881e-48	-2.05856	3.74425e-24
ENSG00000149506.11	ZP1	1.15231	0.0169514	3.88778	5.49847e-05	4.5251	7.87932e-07
ENSG00000149527.18	PLCH2	-2.18994	3.80482e-09	-1.43099	0.0018379	-1.8335	0.000348832
ENSG00000149554.14	CHEK1	1.66043	0.0122565	2.09832	0.000437338	2.93377	4.59116e-09
ENSG00000149599.16	DUSP15	-1.62713	1.27251e-05	-3.23913	1.55043e-11	-4.00785	3.5661e-25
ENSG00000150201.15	FXYD4	-2.80919	0.000103665	-9.01677	9.27254e-17	-8.53894	5.58277e-12
ENSG00000150275.20	PCDH15	-1.14567	0.000252552	-5.61966	1.35241e-15	-5.05954	2.18141e-80
ENSG00000150337.14	FCGR1A	1.90228	3.27375e-07	3.99039	3.57143e-24	3.03195	1.00043e-11
ENSG00000150681.10	RGS18	1.24908	0.000559868	2.12802	7.34477e-15	2.33079	8.81015e-14
ENSG00000151012.13	SLC7A11	1.24609	0.000186864	3.43685	1.97801e-15	2.11618	2.77407e-09
ENSG00000151090.20	THRB	-1.34647	1.0305e-08	-2.20935	1.77171e-15	-1.99389	1.04304e-07
ENSG00000151418.12	ATP6V1G3	-2.42135	0.00478327	-5.65461	3.01598e-36	-9.45002	0.000180036
ENSG00000151490.15	PTPRO	-1.62079	1.02273e-06	-1.46353	2.80029e-07	-2.00524	5.68378e-15
ENSG00000151572.18	ANO4	2.7599	5.07304e-07	3.24304	5.16267e-07	4.08528	1.00174e-16
ENSG00000151623.15	NR3C2	-1.15771	6.44525e-07	-1.98122	2.16317e-09	-2.08574	4.37377e-09
ENSG00000151640.13	DPYSL4	1.07045	0.0191301	3.57274	3.47702e-06	2.92343	0.000234498
ENSG00000151704.16	KCNJ1	-2.6784	1.6757e-05	-6.90604	4.74898e-35	-7.931	1.64152e-60
ENSG00000151715.8	TMEM45B	-1.55428	4.50821e-10	-2.61357	4.37051e-05	-2.79399	5.9258e-08
ENSG00000151725.12	CENPU	1.13376	6.79353e-05	2.6783	1.48989e-24	2.13943	5.65859e-22
ENSG00000151834.16	GABRA2	-1.23494	0.018042	-6.04915	1.51294e-15	-5.61047	6.17803e-12
ENSG00000151835.17	SACS	1.45878	1.06411e-08	1.96797	5.80346e-26	1.88986	5.57193e-16
ENSG00000151962.8	RBM46	2.36041	0.00643715	2.59371	0.00117009	2.56103	1.47475e-05
ENSG00000152154.11	TMEM178A	-1.80836	2.61016e-06	-2.90638	1.73657e-15	-3.39353	7.70327e-24
ENSG00000152315.5	KCNK13	-1.25052	0.0004948	-1.54577	1.29662e-07	-1.82408	2.81291e-13
ENSG00000152760.10	DYNLT5	1.02406	0.00432954	2.12145	2.22015e-05	2.00395	1.39786e-06
ENSG00000152804.11	HHEX	1.33924	0.00037335	1.10835	9.46431e-08	1.17905	1.32977e-05
ENSG00000152822.14	GRM1	-1.95198	2.24932e-08	-2.63975	2.53404e-07	-3.72472	2.41232e-45
ENSG00000153132.13	CLGN	3.67688	1.23805e-10	1.96785	0.00185935	2.38142	0.00203543
ENSG00000153246.13	PLA2R1	-1.08066	5.64119e-07	-2.74412	1.49315e-32	-2.95839	2.68565e-21
ENSG00000153283.13	CD96	1.18187	3.23451e-05	3.62501	9.11801e-14	3.14095	9.32348e-13
ENSG00000153563.16	CD8A	1.70807	3.69027e-07	3.54569	4.47205e-18	3.87467	4.60008e-15
ENSG00000153814.13	JAZF1	1.25897	1.56606e-09	1.36951	2.63645e-18	1.73773	3.05632e-11
ENSG00000154065.17	ANKRD29	1.38664	1.11817e-09	1.20154	2.67739e-05	1.17679	0.00064773
ENSG00000154553.16	PDLIM3	1.20673	0.0015784	1.62064	7.41407e-05	1.27172	0.00285569
ENSG00000154589.7	LY96	2.28256	0.000163314	2.79374	0.000143038	2.14257	1.85279e-05
ENSG00000154917.11	RAB6B	2.03466	2.07693e-12	1.18362	0.000399691	1.78636	1.29255e-05
ENSG00000154975.14	CA10	-2.44544	0.000109486	-6.87943	3.91433e-24	-8.92036	9.91088e-23
ENSG00000155066.16	PROM2	-2.34807	5.46759e-10	-3.82743	1.12778e-13	-4.38047	3.60385e-19
ENSG00000155265.11	GOLGA7B	2.5516	3.40137e-08	4.22016	7.53003e-16	3.53505	6.66976e-16
ENSG00000155307.19	SAMSN1	1.62273	1.12058e-05	1.72856	0.0404567	2.05796	0.000229833
ENSG00000155659.15	VSIG4	1.65417	2.30079e-06	2.34435	3.82425e-10	2.43028	5.08581e-09
ENSG00000155897.10	ADCY8	2.39927	0.00049282	3.13469	0.000450235	2.89554	0.00104929
ENSG00000155966.14	AFF2	3.574	1.92071e-07	1.14797	0.00307467	2.29955	1.08906e-10
ENSG00000156103.16	MMP16	1.21159	0.0390791	3.54479	8.97595e-13	3.29999	1.68194e-11
ENSG00000156113.24	KCNMA1	1.22654	0.000279176	3.30458	2.95744e-19	2.97993	6.53145e-14
ENSG00000156234.8	CXCL13	2.85986	0.00056788	6.81897	7.55686e-16	3.95545	2.9026e-08
ENSG00000156398.13	SFXN2	-1.0085	2.56494e-10	-3.6377	5.35219e-88	-3.25612	1.74133e-54
ENSG00000156413.15	FUT6	-2.04184	6.3759e-05	-2.8948	3.40565e-10	-2.59314	3.21866e-06
ENSG00000157087.20	ATP2B2	1.5918	0.00428603	4.05794	2.24626e-14	4.43637	1.68386e-15
ENSG00000157227.14	MMP14	2.17868	2.17097e-17	1.81955	4.82572e-20	2.03197	5.16999e-12
ENSG00000157368.11	IL34	1.20171	4.30632e-05	1.04891	0.000339296	2.05105	1.78339e-05
ENSG00000157445.15	CACNA2D3	-1.94913	4.41245e-09	-1.2458	1.83652e-05	-1.8168	6.74972e-06
ENSG00000157703.16	SVOPL	-2.24508	1.15821e-06	-3.50822	4.13463e-06	-3.27009	1.11823e-06
ENSG00000157833.13	GAREM2	1.02058	0.000153397	1.70143	1.03751e-13	1.71519	1.98083e-09
ENSG00000158104.11	HPD	-2.95827	2.8385e-07	-6.79444	5.31355e-36	-7.08898	2.00116e-29
ENSG00000158296.14	SLC13A3	-2.33594	1.38307e-05	-6.41674	1.52659e-27	-4.20343	4.93303e-06
ENSG00000158315.11	RHBDL2	1.12118	6.67949e-06	1.84101	1.09842e-09	1.74228	2.74259e-10
ENSG00000158402.21	CDC25C	1.44108	0.00755058	3.85327	1.53379e-07	4.10217	1.6275e-15
ENSG00000158477.7	CD1A	2.32689	0.00405756	2.49703	0.0107821	2.29946	0.000137548
ENSG00000158571.11	PFKFB1	-1.14527	0.000140611	-1.06687	0.0459735	-1.5238	0.000147887
ENSG00000158714.11	SLAMF8	1.79891	8.31639e-05	3.76346	3.10711e-20	3.11806	1.24106e-14
ENSG00000158865.12	SLC5A11	-2.37556	4.27766e-08	-4.90871	2.15629e-29	-5.22589	1.56887e-24
ENSG00000158869.11	FCER1G	1.58259	1.67973e-07	3.03587	8.59372e-26	3.05714	4.49757e-19
ENSG00000158955.11	WNT9B	-1.59004	2.21528e-05	-2.3946	2.01861e-08	-2.80213	1.20529e-09
ENSG00000159128.15	IFNGR2	1.40736	9.27173e-06	1.36815	0.00284403	1.72646	1.32965e-06
ENSG00000159173.19	TNNI1	-1.47604	8.62003e-09	-4.1568	1.99237e-16	-4.80304	1.00279e-19
ENSG00000159189.12	C1QC	2.32724	3.85248e-12	3.19634	5.96676e-26	3.64651	2.93113e-22
ENSG00000159216.19	RUNX1	1.14757	0.000180615	3.07864	2.0802e-31	3.30862	3.95366e-22
ENSG00000159263.16	SIM2	-1.32639	7.26433e-05	-2.69645	1.27737e-08	-3.87075	6.53338e-55
ENSG00000159399.10	HK2	3.1967	7.87343e-07	4.87808	3.78956e-20	5.31771	2.34278e-26
ENSG00000159450.12	TCHH	2.79991	2.30893e-07	3.5569	5.06077e-08	3.71386	3.49212e-10
ENSG00000159674.12	SPON2	3.02559	2.54837e-16	1.85667	5.37216e-06	2.88357	8.31185e-09
ENSG00000159753.14	CARMIL2	1.26582	3.3652e-05	2.67022	1.62291e-10	2.41559	4.88341e-09
ENSG00000160161.9	CILP2	3.61491	7.04906e-09	3.62846	1.59483e-05	3.13841	0.00012356
ENSG00000160185.15	UBASH3A	1.66052	3.11933e-07	2.90801	6.36129e-12	2.97473	1.53977e-12
ENSG00000160202.7	CRYAA	-2.80037	0.000770999	-8.25182	4.99615e-40	-6.48134	8.83872e-10
ENSG00000160255.18	ITGB2	1.70591	6.70871e-10	2.98673	7.14566e-31	3.01627	4.08901e-21
ENSG00000160282.15	FTCD	-1.78475	0.000740964	-3.29697	2.87047e-07	-2.85391	3.41761e-06
ENSG00000160791.13	CCR5	1.5283	1.02153e-05	3.58467	4.45472e-26	3.74143	1.08391e-19
ENSG00000160801.14	PTH1R	-2.08682	9.30636e-06	-5.20258	1.15652e-49	-5.29271	9.84121e-28
ENSG00000160808.11	MYL3	-1.71931	7.4693e-05	-2.85036	5.65182e-11	-2.95117	1.29425e-06
ENSG00000160862.13	AZGP1	-2.69543	3.15031e-06	-3.92261	6.14685e-19	-3.95922	1.00422e-13
ENSG00000160883.11	HK3	1.59318	7.25343e-06	3.17952	8.79202e-17	3.01297	5.29286e-12
ENSG00000160951.4	PTGER1	-1.72166	0.000128142	-4.18531	3.49451e-08	-5.707	1.03753e-18
ENSG00000160963.14	COL26A1	-1.89526	0.000248944	-2.76845	3.71061e-05	-3.67037	4.27436e-09
ENSG00000161270.20	NPHS1	-2.47572	0.000162221	-6.28873	2.78093e-43	-8.62076	4.14271e-25
ENSG00000161513.12	FDXR	1.00559	4.91844e-05	1.20846	2.87352e-16	1.26084	7.24319e-08
ENSG00000161798.7	AQP5	-1.89101	0.000757794	-4.56733	1.22625e-20	-4.98161	2.4605e-12
ENSG00000161911.11	TREML1	1.46199	7.49634e-06	3.00215	8.52991e-08	2.85735	5.81146e-11
ENSG00000161992.6	PRR35	-1.88109	0.015812	-7.64275	5.15148e-14	-9.34856	6.58469e-16
ENSG00000162065.14	TBC1D24	-1.38618	3.39529e-11	-1.21868	2.48442e-17	-1.08223	2.56709e-05
ENSG00000162365.12	CYP4A22	-2.25306	1.66161e-09	-4.27299	1.0107e-11	-3.89826	1.12472e-07
ENSG00000162399.9	BSND	-2.20743	8.85985e-11	-6.06752	3.00714e-31	-6.55625	1.39084e-112
ENSG00000162433.15	AK4	-1.27426	0.000580958	-1.88315	5.86311e-14	-1.59649	2.10646e-12
ENSG00000162460.7	TMEM82	-2.46123	2.16152e-06	-2.98546	1.427e-07	-2.42765	0.000625679
ENSG00000162511.8	LAPTM5	1.82504	5.36129e-10	3.42991	1.65825e-38	3.39405	3.48393e-24
ENSG00000162595.7	DIRAS3	-1.49744	0.040127	-2.5604	3.51067e-17	-2.08619	0.00010695
ENSG00000162631.20	NTNG1	-1.69697	2.21902e-05	-5.09033	3.51974e-12	-7.27944	3.81658e-64
ENSG00000162645.13	GBP2	1.07202	0.000102131	2.5755	4.84247e-31	2.97424	6.97979e-30
ENSG00000162676.12	GFI1	1.26283	4.28869e-05	2.35499	1.22823e-09	2.61429	1.07089e-10
ENSG00000162687.19	KCNT2	1.09685	0.00141144	1.5415	0.000190889	1.40842	0.00505505
ENSG00000162692.12	VCAM1	2.01462	1.60836e-05	1.53749	4.10113e-08	1.87435	2.63315e-06
ENSG00000162706.13	CADM3	1.62758	6.35903e-05	3.30138	1.43446e-08	2.86134	7.09656e-05
ENSG00000162745.11	OLFML2B	2.60195	1.83883e-07	3.4766	4.74223e-12	3.36398	1.6919e-24
ENSG00000162747.12	FCGR3B	1.63745	0.000132885	1.52557	0.00450036	1.44496	0.00354796
ENSG00000162779.22	AXDND1	-1.99635	2.35857e-07	-2.74948	4.34509e-13	-3.79485	1.05109e-27
ENSG00000162877.13	PM20D1	-1.84881	3.18099e-06	-5.00215	2.1181e-28	-5.07946	2.8757e-37
ENSG00000162892.16	IL24	1.19798	0.0214638	1.84001	0.0133666	1.87125	0.00144233
ENSG00000162894.12	FCMR	1.92072	5.73286e-09	2.51888	1.53295e-15	2.31032	7.53408e-12
ENSG00000163013.12	FBXO41	1.39791	1.49934e-07	2.38553	6.58591e-11	2.5917	6.64377e-14
ENSG00000163017.14	ACTG2	1.12382	0.0203374	1.9097	0.00858705	2.96383	3.29797e-09
ENSG00000163071.11	SPATA18	1.06766	6.91893e-05	1.26622	1.1037e-08	1.63088	1.40217e-07
ENSG00000163083.6	INHBB	2.80413	1.05675e-11	4.7993	5.17441e-48	6.02255	1.9751e-45
ENSG00000163131.12	CTSS	1.04518	7.87058e-05	2.72056	8.48772e-24	3.1267	4.25808e-26
ENSG00000163132.8	MSX1	1.11679	0.00218286	1.84363	1.27762e-10	1.31474	1.30113e-07
ENSG00000163191.6	S100A11	1.20636	4.74818e-06	1.74023	1.8913e-13	1.5465	4.35937e-07
ENSG00000163220.11	S100A9	2.35239	8.40706e-07	2.4821	4.53067e-08	2.22949	8.27087e-06
ENSG00000163293.12	NIPAL1	-1.02267	4.38222e-10	-1.93079	2.28999e-08	-2.18465	1.34384e-18
ENSG00000163399.16	ATP1A1	-1.69303	1.76969e-10	-2.39895	4.9408e-33	-2.31608	1.33027e-25
ENSG00000163501.7	IHH	-1.73102	8.66103e-05	-1.31784	0.0120939	-1.25846	0.0250561
ENSG00000163508.13	EOMES	2.12406	7.44571e-06	3.85839	1.44457e-14	3.97942	2.82671e-13
ENSG00000163520.14	FBLN2	1.54874	1.27861e-05	1.68442	4.52243e-05	1.25361	0.0008838
ENSG00000163563.8	MNDA	1.52385	5.46334e-06	2.15028	5.06856e-16	2.4652	7.23501e-18
ENSG00000163565.19	IFI16	1.48558	8.13946e-09	2.41794	7.82126e-30	2.29301	1.51338e-22
ENSG00000163568.15	AIM2	1.08766	0.00202137	4.0124	1.05718e-12	3.17166	2.09478e-09
ENSG00000163586.10	FABP1	-2.6887	0.00288004	-6.50007	1.22878e-20	-7.41161	7.22703e-21
ENSG00000163599.17	CTLA4	2.24363	0.00239442	2.1382	0.0190094	5.1786	6.39686e-10
ENSG00000163606.11	CD200R1	1.56878	1.32107e-05	2.30655	2.66447e-11	2.58996	2.50157e-11
ENSG00000163631.17	ALB	-3.19757	2.11553e-07	-7.51219	3.06841e-68	-7.50949	1.81725e-49
ENSG00000163701.19	IL17RE	-1.21038	1.87954e-05	-1.25292	6.18697e-07	-1.50996	4.01034e-08
ENSG00000163873.10	GRIK3	3.53512	5.40024e-08	5.14427	7.54989e-28	5.10611	9.27802e-24
ENSG00000163884.4	KLF15	-1.04062	0.00156175	-2.67516	1.8012e-12	-1.13682	0.0107622
ENSG00000163888.4	CAMK2N2	2.40284	0.000276874	2.13101	0.000403025	1.53087	0.0013004
ENSG00000163898.10	LIPH	-1.13701	9.08062e-08	-2.32637	2.67402e-05	-2.62046	3.42168e-06
ENSG00000164007.11	CLDN19	-2.89451	1.88123e-06	-5.87059	5.01116e-16	-6.26196	9.11574e-17
ENSG00000164035.10	EMCN	-1.50986	5.7521e-07	-1.04997	0.00970581	-1.0813	0.0430651
ENSG00000164038.16	SLC9B2	1.75404	1.39379e-10	1.61624	2.72334e-05	1.7877	1.1201e-09
ENSG00000164105.4	SAP30	1.03481	0.000240515	2.57612	5.92522e-41	3.01862	3.67125e-39
ENSG00000164112.14	SMIM43	1.76555	0.00082204	4.43368	1.26655e-09	5.54965	5.87531e-13
ENSG00000164176.13	EDIL3	1.32998	0.00118736	2.92068	7.17986e-16	2.60866	2.2728e-08
ENSG00000164188.9	RANBP3L	-2.33043	1.54e-05	-4.15724	2.2018e-14	-3.90048	7.85476e-06
ENSG00000164199.18	ADGRV1	-1.13292	5.64837e-09	-3.4525	1.11031e-42	-2.91001	5.09707e-21
ENSG00000164303.11	ENPP6	-1.33917	2.72453e-10	-6.58254	4.20318e-186	-5.50395	9.25544e-31
ENSG00000164305.19	CASP3	1.18485	5.06949e-05	1.03502	2.50301e-11	1.08021	1.54576e-05
ENSG00000164325.8	TMEM174	-2.73739	8.16615e-05	-4.23393	1.69259e-12	-4.18977	8.01688e-08
ENSG00000164440.15	TXLNB	2.93534	4.38222e-10	2.8721	5.90423e-11	3.04827	2.54978e-11
ENSG00000164488.12	DACT2	-1.04566	0.0211924	-2.76446	0.000209212	-2.60921	0.000913399
ENSG00000164611.13	PTTG1	2.07744	6.98706e-06	3.51836	1.53223e-16	3.34061	1.2531e-15
ENSG00000164626.9	KCNK5	-1.39181	2.61849e-05	-1.84353	3.96093e-10	-2.56326	1.49492e-18
ENSG00000164674.17	SYTL3	4.41076	7.35486e-05	2.58955	0.000953159	1.7032	3.18067e-05
ENSG00000164687.11	FABP5	1.35695	8.01415e-05	3.33744	1.10869e-23	3.39721	1.39325e-21
ENSG00000164691.18	TAGAP	1.66353	3.58904e-09	2.44517	2.53346e-10	1.93757	8.26349e-09
ENSG00000164692.18	COL1A2	1.03422	0.0115811	1.914	8.30742e-05	2.04539	8.72415e-06
ENSG00000164694.17	FNDC1	1.55427	0.000479209	1.31622	0.0390795	1.90446	0.00169624
ENSG00000164756.13	SLC30A8	-1.31816	4.35253e-06	-5.59026	5.33876e-44	-4.75126	1.4947e-22
ENSG00000164778.4	EN2	1.94908	0.00662707	2.32751	0.0274782	2.11364	0.00975773
ENSG00000164853.9	UNCX	-2.52929	0.000582887	-5.05427	8.37881e-06	-6.81986	1.4338e-14
ENSG00000164893.9	SLC7A13	-2.67696	6.60679e-06	-7.3676	5.9452e-34	-6.73914	9.40882e-08
ENSG00000164946.20	FREM1	-1.52438	5.49727e-05	-4.0884	8.96885e-19	-4.31108	1.57891e-15
ENSG00000165023.7	DIRAS2	4.08618	3.18731e-18	3.81301	1.93803e-20	4.33206	3.24649e-25
ENSG00000165029.17	ABCA1	1.56063	2.34891e-13	1.46417	2.734e-12	1.87367	2.64423e-17
ENSG00000165078.13	CPA6	3.83	1.50351e-07	3.26009	7.64666e-07	2.55926	1.49281e-05
ENSG00000165140.12	FBP1	-1.29951	0.00430674	-1.66052	0.0362197	-2.66688	7.64548e-09
ENSG00000165188.14	RNF183	-1.46997	0.00174616	-1.25216	0.00868947	-1.21305	0.0245451
ENSG00000165269.13	AQP7	-1.09918	1.65933e-06	-2.41352	1.13818e-10	-2.60187	3.2169e-10
ENSG00000165272.16	AQP3	-2.48751	8.0149e-12	-1.646	8.83315e-07	-1.28245	0.0013678
ENSG00000165300.8	SLITRK5	1.4091	0.000380685	3.33834	1.87536e-09	2.98388	3.03263e-06
ENSG00000165304.8	MELK	1.12985	0.000776509	3.29424	5.11598e-15	3.64883	2.17492e-19
ENSG00000165457.14	FOLR2	1.30246	0.00123631	1.51931	3.74702e-06	1.69672	7.01014e-07
ENSG00000165507.9	DEPP1	1.35839	0.000828587	3.29229	4.03674e-11	2.49075	8.6165e-13
ENSG00000165621.9	OXGR1	-1.82672	0.000150994	-5.51318	1.1119e-23	-5.56546	8.67665e-10
ENSG00000165655.17	ZNF503	-1.04212	0.000779172	-2.15579	9.0072e-21	-2.00776	2.68227e-11
ENSG00000165685.9	TMEM52B	-2.66546	4.54889e-07	-5.95483	2.80833e-35	-6.74181	2.53312e-46
ENSG00000165694.10	FRMD7	-2.26301	0.000534429	-5.80444	4.21571e-19	-6.45212	0.000266338
ENSG00000165828.15	PRAP1	-1.93578	2.76773e-09	-3.41742	2.92205e-14	-3.20841	4.0632e-08
ENSG00000165887.12	ANKRD2	-1.89832	2.46792e-05	-2.69257	4.13463e-06	-2.46481	2.26514e-05
ENSG00000165891.16	E2F7	1.43297	0.00191131	5.67942	2.08376e-17	3.67405	5.0922e-18
ENSG00000165905.18	LARGE2	-1.15757	0.00779713	-2.15361	5.40022e-07	-2.40125	1.77164e-05
ENSG00000165959.12	CLMN	-1.47859	1.33996e-11	-1.6613	7.24952e-16	-1.46442	4.03048e-07
ENSG00000165973.19	NELL1	-2.36297	2.03517e-07	-3.69396	0.000349489	-5.32161	7.35821e-08
ENSG00000166073.11	GPR176	1.15663	3.7602e-06	1.7567	2.9247e-16	1.83122	4.54601e-11
ENSG00000166123.14	GPT2	-1.19996	4.94476e-09	-2.40116	3.63161e-16	-2.19999	1.95138e-09
ENSG00000166126.11	AMN	-1.61619	0.00099368	-1.77316	0.000118602	-1.99843	3.89028e-06
ENSG00000166278.15	C2	4.09441	7.35113e-20	1.83623	6.52048e-05	2.12444	3.55961e-05
ENSG00000166292.12	TMEM100	3.13419	2.81954e-12	2.34316	2.98925e-05	1.29645	0.0254066
ENSG00000166391.15	MOGAT2	-2.91816	1.40045e-07	-4.50254	3.79527e-11	-4.55851	1.28741e-06
ENSG00000166428.14	PLD4	1.31803	0.000516798	2.20236	2.26367e-15	2.83498	2.54287e-13
ENSG00000166501.14	PRKCB	2.34195	3.83707e-06	1.94319	4.92419e-06	3.69065	1.07666e-08
ENSG00000166589.13	CDH16	-1.61193	0.000141201	-2.53757	6.93652e-12	-2.03984	5.02194e-06
ENSG00000166592.12	RRAD	1.22783	0.0086425	2.35436	1.15919e-12	2.75564	1.91113e-10
ENSG00000166664.14	CHRFAM7A	1.96636	7.69226e-10	1.97657	0.00392222	2.20594	0.000483646
ENSG00000166710.21	B2M	1.04316	0.000605067	1.68547	3.73051e-17	1.67244	3.80669e-13
ENSG00000166741.8	NNMT	2.07458	6.07404e-07	5.18242	3.81642e-63	5.77216	7.3123e-45
ENSG00000166816.15	LDHD	-1.38596	3.96769e-05	-3.9721	5.22081e-20	-3.71999	2.25323e-17
ENSG00000166825.15	ANPEP	-1.66406	4.02016e-05	-1.65577	5.33909e-07	-1.55233	0.000324478
ENSG00000166828.3	SCNN1G	-2.41423	2.19845e-08	-4.72736	8.87322e-08	-6.77315	1.92846e-23
ENSG00000166840.13	GLYATL1	-1.84318	0.000268329	-3.13531	3.41664e-12	-2.78249	1.71697e-08
ENSG00000166897.16	ELFN2	1.92209	0.0036389	1.2791	0.0279591	2.52291	0.00307714
ENSG00000166920.13	C15orf48	1.98156	0.000949608	2.76009	0.000110885	1.10994	0.0388685
ENSG00000166922.8	SCG5	4.45776	1.10116e-15	4.87095	3.1847e-09	4.34244	8.88577e-11
ENSG00000166927.13	MS4A7	1.26109	7.06608e-06	2.74857	1.09292e-23	2.86293	1.8389e-26
ENSG00000166928.11	MS4A14	1.16764	0.00057278	2.69019	2.15468e-10	2.42611	2.66934e-12
ENSG00000166960.16	CCDC178	-1.66502	0.000281653	-1.49774	0.000154766	-1.88107	7.73089e-05
ENSG00000167107.13	ACSF2	-1.74522	1.42465e-10	-2.9864	1.67902e-16	-3.69324	6.66638e-25
ENSG00000167183.3	PRR15L	-1.4963	0.000115703	-3.08427	1.75898e-06	-3.29728	2.64765e-06
ENSG00000167286.10	CD3D	1.63105	0.00121738	2.9084	8.83419e-06	2.7832	6.12834e-08
ENSG00000167434.10	CA4	-2.10576	3.39276e-06	-2.27377	3.32147e-05	-2.88331	2.71345e-06
ENSG00000167552.15	TUBA1A	1.14804	4.40963e-06	1.69273	1.8597e-15	1.57662	4.4833e-10
ENSG00000167580.8	AQP2	-3.05589	0.000330503	-6.68387	4.99436e-19	-9.45799	8.60665e-15
ENSG00000167588.13	GPD1	-1.54743	1.73436e-05	-3.29509	1.24158e-12	-2.94497	1.94362e-09
ENSG00000167701.14	GPT	-1.65557	1.40307e-07	-1.68117	5.93496e-05	-2.09299	1.71966e-07
ENSG00000167741.11	GGT6	-2.40697	2.68197e-10	-6.93959	1.47031e-19	-6.93955	3.42142e-28
ENSG00000167755.15	KLK6	-2.02918	0.000930849	-6.34338	4.98589e-23	-7.75607	1.53405e-17
ENSG00000167851.15	CD300A	1.33214	6.71066e-06	2.98715	1.67902e-16	3.29254	1.59403e-22
ENSG00000167895.15	TMC8	1.28393	0.00166839	2.65095	1.91275e-07	1.75531	7.21023e-05
ENSG00000167941.3	SOST	-2.6824	7.49546e-07	-7.75531	3.13819e-56	-8.42861	1.15323e-35
ENSG00000167992.13	VWCE	2.65118	1.21227e-08	2.62639	8.78512e-10	3.21328	4.00076e-09
ENSG00000168070.12	MAJIN	-1.47091	0.00130207	-1.67345	0.000697888	-1.35783	0.0245616
ENSG00000168071.22	CCDC88B	1.04098	0.000300936	2.71958	1.28064e-24	2.41617	2.37707e-18
ENSG00000168078.10	PBK	2.52548	0.000211177	3.42903	9.5926e-13	3.00264	1.0172e-19
ENSG00000168135.4	KCNJ4	4.23026	5.22205e-08	1.83187	0.0018409	2.65399	2.6576e-05
ENSG00000168143.9	FAM83B	-1.1905	2.8295e-06	-3.54978	5.41059e-16	-3.10313	5.61717e-09
ENSG00000168229.4	PTGDR	1.02558	0.0352003	2.25743	0.00240504	1.52731	0.00269086
ENSG00000168269.10	FOXI1	-2.19795	0.00209489	-8.21425	1.25009e-19	-8.65077	5.75998e-19
ENSG00000168309.18	FAM107A	-1.30931	9.67427e-07	-1.46852	1.40896e-06	-1.35852	0.000922464
ENSG00000168394.12	TAP1	1.09378	0.00107347	2.37745	2.9486e-33	2.25893	3.59992e-15
ENSG00000168447.11	SCNN1B	-2.77152	4.00414e-07	-4.22483	1.25228e-14	-5.16888	1.84021e-10
ENSG00000168502.17	MTCL1	1.24533	0.000302346	2.24846	6.32404e-14	2.40824	1.00261e-12
ENSG00000168702.18	LRP1B	-1.32215	0.0078158	-2.83147	4.05208e-09	-3.84974	6.2028e-09
ENSG00000168743.13	NPNT	-1.38591	7.33906e-06	-1.59892	6.89931e-06	-2.15104	1.0875e-07
ENSG00000168779.20	SHOX2	1.77025	0.00386432	2.90827	3.62432e-05	3.58359	9.76826e-06
ENSG00000168907.13	PLA2G4F	-1.82877	2.80854e-08	-6.15109	2.20547e-60	-5.58255	3.81658e-64
ENSG00000168961.17	LGALS9	1.31965	3.23451e-05	3.02399	1.42002e-42	2.55841	4.02676e-22
ENSG00000168995.13	SIGLEC7	1.64832	2.60919e-07	3.22152	2.63567e-18	3.19924	1.98897e-23
ENSG00000169035.12	KLK7	-1.59753	2.20144e-10	-6.50193	1.20956e-73	-6.78901	7.1701e-44
ENSG00000169071.15	ROR2	2.36034	3.42746e-11	1.71492	0.00194837	1.6167	0.0434653
ENSG00000169245.6	CXCL10	1.88851	0.00011517	3.58898	2.38283e-18	4.1567	2.69418e-19
ENSG00000169258.7	GPRIN1	1.89051	8.7356e-07	2.77502	4.95967e-17	2.78272	1.91626e-13
ENSG00000169302.16	STK32A	-1.33951	0.000127373	-1.97666	9.1182e-05	-1.44193	0.0235381
ENSG00000169344.16	UMOD	-3.50975	3.76914e-05	-9.83326	1.01513e-37	-12.3101	6.41262e-42
ENSG00000169347.17	GP2	-2.68592	3.54566e-11	-5.06164	8.00605e-33	-6.50921	9.20406e-248
ENSG00000169385.3	RNASE2	2.37647	3.23711e-07	4.20476	3.0194e-12	3.32535	7.61863e-09
ENSG00000169413.3	RNASE6	1.28221	6.54662e-05	2.17838	5.83169e-16	2.14588	1.20562e-16
ENSG00000169427.8	KCNK9	6.00613	4.30205e-15	5.4834	1.39069e-19	5.87173	4.52849e-20
ENSG00000169442.9	CD52	1.79796	4.93131e-07	3.1015	8.25882e-19	2.70495	7.88525e-13
ENSG00000169550.14	MUC15	-2.05932	1.87484e-06	-7.3669	1.55526e-13	-8.49145	1.86231e-28
ENSG00000169715.15	MT1E	-1.41286	1.42239e-05	-2.03365	3.62725e-05	-1.68288	0.00172543
ENSG00000169738.8	DCXR	-1.11126	8.19559e-05	-2.53806	5.627e-27	-2.60958	7.42243e-25
ENSG00000169760.17	NLGN1	1.34112	9.87132e-05	1.45026	5.3958e-05	2.11085	4.43876e-08
ENSG00000169836.5	TACR3	-1.11269	0.00160891	-3.65081	3.18431e-06	-4.75785	1.12008e-06
ENSG00000169884.14	WNT10B	1.09123	0.00576652	2.76794	9.85875e-05	2.17994	9.37062e-06
ENSG00000169896.18	ITGAM	5.13169	3.82037e-13	1.62736	9.93161e-07	4.03121	1.78211e-18
ENSG00000170153.11	RNF150	-1.44887	2.60839e-07	-2.61543	1.75309e-11	-2.48865	4.13547e-12
ENSG00000170166.6	HOXD4	-1.43688	7.95182e-08	-1.00526	0.00471249	-1.08026	0.00175461
ENSG00000170190.16	SLC16A5	-1.42916	3.10184e-05	-1.93705	2.4231e-10	-1.82793	7.71058e-07
ENSG00000170231.16	FABP6	2.27221	0.0229601	8.30099	6.59435e-35	7.06207	1.09454e-35
ENSG00000170276.6	HSPB2	1.71213	4.22236e-08	1.24432	5.44363e-07	1.94988	2.89589e-07
ENSG00000170442.12	KRT86	1.19039	0.0140634	2.33699	3.75741e-07	2.13309	7.74535e-05
ENSG00000170458.14	CD14	1.43124	8.25325e-06	2.04419	9.20659e-14	2.26855	1.22199e-10
ENSG00000170482.17	SLC23A1	-1.2599	7.40628e-05	-3.10398	2.62421e-16	-2.44062	3.69547e-07
ENSG00000170571.12	EMB	1.33376	1.6397e-05	1.86126	1.80589e-10	2.04342	3.63459e-10
ENSG00000170689.10	HOXB9	-1.11497	8.93038e-05	-2.65964	1.88593e-08	-2.91546	4.74762e-07
ENSG00000170801.10	HTRA3	1.2773	0.00612573	1.63797	2.59977e-05	1.30726	0.00431157
ENSG00000170891.11	CYTL1	1.45504	0.00827885	1.76627	1.83293e-06	2.18021	1.39847e-05
ENSG00000170909.13	OSCAR	1.51194	0.0467538	4.11468	1.29146e-12	3.59867	1.80439e-09
ENSG00000171004.18	HS6ST2	-2.00625	1.79354e-06	-6.32736	6.88536e-20	-6.84454	1.7464e-31
ENSG00000171124.13	FUT3	-1.9236	1.62814e-16	-4.37046	5.56656e-31	-4.53193	3.00059e-23
ENSG00000171208.10	NETO2	1.58935	0.0183334	4.31356	4.37739e-62	4.63206	1.41017e-55
ENSG00000171243.8	SOSTDC1	-1.79004	9.74809e-05	-4.00384	3.21455e-10	-2.75836	0.000268785
ENSG00000171310.11	CHST11	2.71677	1.08059e-18	2.30361	1.58107e-19	2.34581	7.74763e-14
ENSG00000171365.17	CLCN5	-1.01048	0.000341708	-2.11984	1.70094e-12	-1.74376	2.0692e-07
ENSG00000171433.12	GLOD5	-2.21201	1.51598e-06	-3.46712	9.39821e-12	-3.86039	1.2054e-11
ENSG00000171560.16	FGA	1.85491	0.00778616	6.59294	1.79404e-10	4.67645	3.93154e-06
ENSG00000171611.10	PTCRA	3.35101	5.55487e-07	2.88159	3.68454e-05	4.35506	7.93851e-09
ENSG00000171621.14	SPSB1	1.95646	1.70234e-10	1.49621	9.91521e-06	1.62146	5.63029e-06
ENSG00000171643.14	S100Z	1.23592	0.00237955	2.28404	0.00014544	2.0376	1.44114e-06
ENSG00000171659.15	GPR34	1.18686	0.000496903	1.788	5.4887e-09	2.40302	5.74346e-17
ENSG00000171700.14	RGS19	1.31743	3.66147e-06	2.17531	7.04739e-29	2.35869	9.32302e-23
ENSG00000171724.3	VAT1L	-2.23805	4.08436e-07	-1.30116	0.00620811	-1.90256	0.000428088
ENSG00000171812.13	COL8A2	2.01165	1.29164e-07	2.30344	9.1157e-10	2.48229	6.36892e-09
ENSG00000171951.5	SCG2	3.93014	8.20831e-10	3.65677	1.09278e-10	3.55227	8.24623e-09
ENSG00000172005.11	MAL	-2.43366	1.21227e-08	-3.87112	1.30433e-14	-3.46801	4.05616e-09
ENSG00000172116.23	CD8B	2.07428	1.98353e-05	3.68006	5.04622e-12	3.4938	2.03725e-11
ENSG00000172183.16	ISG20	1.24657	9.96092e-08	2.99609	2.12477e-26	3.03499	1.42911e-14
ENSG00000172349.18	IL16	1.1229	4.53743e-06	2.01915	3.30611e-20	1.9683	1.30669e-14
ENSG00000172367.16	PDZD3	-2.25347	4.25307e-07	-2.41579	5.54632e-09	-2.62039	1.1102e-11
ENSG00000172425.12	TTC36	-1.5289	8.83493e-07	-3.23128	0.000490897	-1.94814	6.61705e-05
ENSG00000172478.18	MAB21L4	-1.21046	6.26283e-05	-5.59681	4.16992e-17	-4.46109	2.65844e-10
ENSG00000172482.5	AGXT	-2.11397	4.95793e-11	-4.94585	7.11331e-46	-4.47767	1.73215e-33
ENSG00000172673.11	THEMIS	1.50555	1.1956e-06	2.73214	3.9061e-10	2.98655	7.19671e-12
ENSG00000172818.10	OVOL1	-2.28448	3.09089e-07	-3.04562	3.46675e-10	-2.82285	5.3774e-08
ENSG00000172940.13	SLC22A13	-1.82529	1.18955e-10	-4.5588	1.12917e-30	-3.93738	5.14339e-18
ENSG00000173110.8	HSPA6	1.25137	0.00166643	2.8173	2.24827e-20	2.59116	6.45855e-11
ENSG00000173253.16	DMRT2	-2.05117	0.00303591	-7.49615	6.24515e-13	-7.48109	1.20397e-07
ENSG00000173281.5	PPP1R3B	1.24164	1.55011e-07	2.17433	6.78843e-20	1.94662	3.00394e-18
ENSG00000173369.17	C1QB	2.47357	3.05158e-07	3.44212	1.01846e-23	3.88154	1.87617e-19
ENSG00000173372.17	C1QA	2.1752	8.89577e-10	3.07196	2.8139e-25	3.25711	9.21769e-20
ENSG00000173376.14	NDNF	-2.43421	2.42442e-07	-2.79484	6.27724e-05	-2.07857	0.0423405
ENSG00000173432.12	SAA1	3.29728	1.04051e-06	6.57677	5.69684e-11	6.57688	6.89214e-10
ENSG00000173641.18	HSPB7	-1.88413	1.34685e-06	-1.89145	0.000591131	-2.8994	1.56077e-06
ENSG00000173762.8	CD7	1.47052	0.000339849	3.13186	7.39449e-20	3.5656	2.65622e-14
ENSG00000173826.15	KCNH6	-1.49289	1.04017e-08	-3.85218	1.5342e-18	-4.68577	2.437e-32
ENSG00000173838.12	MARCHF10	-1.89815	1.25023e-06	-2.71305	5.56535e-09	-2.65781	5.00932e-05
ENSG00000173898.15	SPTBN2	-1.95012	9.88961e-07	-3.0331	6.28715e-07	-3.75495	1.39641e-08
ENSG00000173926.6	MARCHF3	1.38871	3.65314e-08	1.78094	8.09741e-14	1.75833	5.69499e-11
ENSG00000174130.12	TLR6	1.10761	2.0378e-06	2.4618	1.19831e-16	2.2116	2.74135e-14
ENSG00000174307.7	PHLDA3	1.65403	1.42239e-05	2.22578	1.98388e-16	2.2928	4.72304e-15
ENSG00000174326.14	SLC16A11	-1.46384	0.000452138	-1.84011	3.09515e-06	-1.34337	0.00102692
ENSG00000174358.16	SLC6A19	-2.70487	9.90481e-06	-3.61827	4.59236e-07	-3.9671	1.54635e-05
ENSG00000174371.17	EXO1	1.33036	0.000918206	2.71167	4.14428e-10	2.68979	5.07502e-11
ENSG00000174460.4	ZCCHC12	1.55651	0.0153287	1.58197	0.0369694	1.69152	0.00632996
ENSG00000174482.10	LINGO2	-1.1702	0.0242129	-3.86492	5.37862e-26	-3.54122	1.46304e-07
ENSG00000174502.19	SLC26A9	-1.65066	0.00235083	-1.59398	0.0093187	-3.26029	1.10514e-09
ENSG00000174514.13	MFSD4A	-2.51183	2.31819e-11	-3.72474	3.95331e-26	-3.91585	2.85021e-69
ENSG00000174669.12	SLC29A2	-1.55532	2.42827e-07	-1.91701	1.03673e-08	-2.22933	5.10836e-19
ENSG00000174705.13	SH3PXD2B	3.40973	1.51671e-23	1.66035	2.31078e-12	2.00707	3.97773e-11
ENSG00000174776.12	WDR49	-1.46299	2.75758e-05	-2.15375	2.11397e-05	-1.46606	0.0194998
ENSG00000174827.14	PDZK1	-1.03701	0.00927453	-1.91263	1.42808e-06	-1.99665	6.83242e-07
ENSG00000174837.15	ADGRE1	1.20594	4.50516e-06	3.35232	5.87367e-15	3.45772	3.48363e-21
ENSG00000174938.15	SEZ6L2	1.41737	0.00148901	2.22239	1.80698e-13	2.79642	6.04072e-11
ENSG00000174939.11	ASPHD1	1.8627	3.54873e-05	2.44508	2.14962e-14	2.78463	7.79771e-12
ENSG00000174945.14	AMZ1	1.62703	0.000360233	4.13215	1.0114e-11	3.75939	3.13391e-08
ENSG00000175063.17	UBE2C	1.97773	6.60679e-06	5.11382	5.50143e-21	3.54345	9.91932e-12
ENSG00000175311.7	ANKS4B	-1.09886	6.56152e-09	-1.75376	8.79047e-06	-1.85846	9.0042e-06
ENSG00000175318.12	GRAMD2A	-1.60327	8.78266e-08	-1.23997	0.000594612	-1.37477	3.58838e-05
ENSG00000175471.19	MCTP1	1.26061	1.48246e-08	2.16637	2.28437e-20	2.29404	6.95267e-18
ENSG00000175707.9	KDF1	-1.5221	3.42545e-05	-2.14409	1.81937e-08	-1.99444	3.74862e-06
ENSG00000175879.9	HOXD8	-1.7423	2.30079e-06	-1.56788	2.05851e-12	-1.9388	4.17555e-10
ENSG00000175906.5	ARL4D	-1.3954	1.32544e-06	-2.53576	6.13113e-17	-1.73097	0.00246846
ENSG00000176046.9	NUPR1	2.08833	4.64641e-08	2.00049	1.07691e-09	1.77103	2.1539e-07
ENSG00000176170.14	SPHK1	1.25099	0.000459607	2.67198	2.49532e-09	2.14439	7.33822e-07
ENSG00000176387.7	HSD11B2	-2.36113	4.46468e-06	-3.43546	1.22417e-11	-3.95847	3.77966e-13
ENSG00000176490.5	DIRAS1	-1.13638	0.00818987	-3.18917	1.40855e-07	-4.29633	4.89811e-32
ENSG00000176532.4	PRR15	-1.7173	3.13808e-10	-4.1694	3.62675e-22	-2.84463	9.38147e-07
ENSG00000176533.13	GNG7	-1.3652	6.10542e-11	-1.30469	8.94656e-10	-1.14802	6.64399e-06
ENSG00000176641.11	RNF152	-1.47028	3.20179e-07	-2.6049	6.02891e-17	-2.2014	9.23861e-09
ENSG00000176887.7	SOX11	3.94159	3.317e-10	5.84454	2.9806e-16	4.1814	9.84028e-14
ENSG00000176894.10	PXMP2	-1.09835	4.59009e-07	-1.76054	2.41667e-09	-1.60218	3.69723e-09
ENSG00000177272.9	KCNA3	1.31744	3.96769e-05	1.99307	3.40856e-05	2.51798	1.46497e-07
ENSG00000177354.12	C10orf71	-1.39411	0.002395	-3.20625	2.48801e-09	-3.56047	1.37187e-10
ENSG00000177398.19	UMODL1	-2.1631	4.048e-07	-2.36463	0.000657575	-3.0583	2.14092e-05
ENSG00000177494.6	ZBED2	1.17258	0.00353951	2.32177	0.000251007	2.27804	0.00061726
ENSG00000177602.5	HASPIN	1.48379	3.58477e-06	2.78986	2.27326e-07	2.64509	2.42156e-10
ENSG00000177614.11	PGBD5	1.54372	3.39406e-08	2.21759	6.95748e-11	2.47959	4.85808e-12
ENSG00000177675.9	CD163L1	1.12287	0.0158133	1.08593	0.0486702	1.88051	0.000787882
ENSG00000177679.16	SRRM3	1.21684	0.00370888	1.53633	0.000729757	1.37657	0.0135147
ENSG00000177694.16	NAALADL2	-1.15597	1.6436e-05	-1.11054	4.93631e-07	-1.30748	9.36783e-09
ENSG00000177807.10	KCNJ10	-2.64734	6.10672e-08	-4.71703	1.30873e-19	-5.93117	9.93434e-47
ENSG00000177989.14	ODF3B	1.23557	0.0049252	3.19709	8.33395e-21	3.23775	1.389e-39
ENSG00000178015.5	GPR150	4.13745	7.26619e-13	3.09084	6.07436e-05	2.21911	0.00064773
ENSG00000178038.17	ALS2CL	-1.44212	2.59946e-07	-2.37389	9.11892e-14	-2.98963	3.44621e-12
ENSG00000178343.5	SHISA3	-1.57998	2.07614e-06	-2.11276	0.000337393	-2.65422	1.90195e-06
ENSG00000178445.10	GLDC	-1.0859	5.22905e-05	-3.65286	5.14351e-36	-3.10997	3.21243e-17
ENSG00000178462.12	TUBAL3	-2.57461	0.000120063	-6.35742	1.15807e-15	-5.15389	1.2304e-07
ENSG00000178473.7	UCN3	-1.62149	0.00144007	-2.35557	4.23124e-07	-2.21118	6.63884e-05
ENSG00000178538.10	CA8	-2.09188	1.67778e-06	-1.20851	0.0207094	-2.58359	9.01008e-07
ENSG00000178562.18	CD28	1.05583	0.000479209	2.07241	1.1355e-09	1.86191	3.35481e-06
ENSG00000178568.15	ERBB4	-1.4261	0.000696474	-5.59186	5.87386e-16	-5.64196	7.16325e-17
ENSG00000178773.15	CPNE7	2.37147	0.000162886	1.42144	0.00655735	1.83727	0.010318
ENSG00000178776.5	C5orf46	3.90846	3.77064e-05	7.68965	5.24348e-20	10.0872	8.61906e-23
ENSG00000178789.9	CD300LB	1.13722	0.00135866	2.50268	1.80083e-09	3.04632	5.99517e-11
ENSG00000178821.13	TMEM52	-1.01833	0.021691	-1.83555	2.4905e-05	-2.22375	4.2057e-06
ENSG00000178860.9	MSC	3.01871	3.27272e-05	2.23532	0.000204965	3.98011	1.36158e-10
ENSG00000179241.13	LDLRAD3	2.45088	6.57862e-22	1.90425	8.71595e-25	2.10172	9.25761e-15
ENSG00000179270.7	PCARE	-2.39537	4.89731e-07	-5.28145	5.31355e-36	-6.16655	1.97453e-08
ENSG00000179348.12	GATA2	-1.60457	0.000740964	-1.01479	0.002268	-1.65422	0.000154452
ENSG00000179593.16	ALOX15B	1.82047	5.9727e-05	6.66099	2.54038e-19	4.38936	5.13362e-16
ENSG00000179603.18	GRM8	1.18838	0.00234019	1.77936	1.45906e-05	2.75857	3.71932e-07
ENSG00000179636.15	TPPP2	-2.00349	2.50326e-06	-3.99425	1.6859e-08	-4.33776	1.90406e-12
ENSG00000179750.16	APOBEC3B	1.0057	0.0167945	1.60771	8.61371e-06	1.92476	0.000203561
ENSG00000179761.12	PIPOX	-2.04213	3.04971e-16	-4.49462	2.52095e-33	-4.05226	4.6334e-20
ENSG00000179914.5	ITLN1	-2.06717	0.00278381	-2.87501	2.79129e-05	-5.7661	1.20334e-18
ENSG00000180251.5	SLC9A4	-2.77619	2.88879e-05	-5.57013	2.06265e-22	-6.92116	1.74664e-10
ENSG00000180316.13	PNPLA1	-1.58132	1.0305e-08	-3.30011	1.69701e-18	-3.22847	4.21697e-18
ENSG00000180354.16	MTURN	-1.21189	1.19524e-06	-2.45809	6.9329e-30	-2.5518	5.55515e-14
ENSG00000180644.8	PRF1	1.18065	1.05498e-05	3.18212	2.53048e-28	3.58513	1.16619e-21
ENSG00000181026.15	AEN	1.27854	6.16546e-12	1.6344	2.96571e-29	1.90666	1.30436e-18
ENSG00000181215.15	C4orf50	2.56486	2.26676e-07	2.77459	2.18278e-06	2.04888	3.2204e-08
ENSG00000181218.5	H2AW	3.49587	3.95358e-16	1.30402	0.00796141	1.57277	0.00275357
ENSG00000181392.17	SYNE4	-1.0327	5.13773e-05	-3.61027	3.25047e-20	-2.7655	2.33281e-09
ENSG00000181418.8	DDN	-1.70742	2.06903e-09	-6.51942	2.50325e-61	-6.40764	3.48963e-67
ENSG00000181631.7	P2RY13	1.05835	0.000527659	2.10458	6.32105e-15	2.41009	1.35843e-19
ENSG00000181790.11	ADGRB1	3.57841	1.29712e-08	1.92402	0.000212298	1.99657	0.000597693
ENSG00000181804.15	SLC9A9	1.50425	8.7709e-09	1.86489	6.49737e-10	2.51141	2.45731e-11
ENSG00000181826.10	RELL1	1.05702	5.38362e-09	1.36641	2.79897e-16	1.42687	9.70717e-12
ENSG00000181830.9	SLC35C1	1.14203	0.00600022	1.02345	0.0135264	1.33381	1.24691e-06
ENSG00000182199.11	SHMT2	1.13671	3.27375e-07	1.1734	4.57533e-12	1.42625	2.13561e-15
ENSG00000182253.15	SYNM	1.69895	0.000246737	1.40775	6.39708e-05	1.99799	1.12237e-10
ENSG00000182255.7	KCNA4	-1.13266	0.000128362	-3.44631	6.71552e-07	-3.65021	2.164e-10
ENSG00000182287.15	AP1S2	1.65359	2.0668e-05	1.25786	1.49716e-13	1.19657	7.63352e-08
ENSG00000182578.14	CSF1R	1.24313	3.21263e-07	1.83913	3.68693e-13	2.31861	6.61377e-17
ENSG00000182718.18	ANXA2	1.02653	6.27412e-07	2.10363	1.13876e-20	2.23439	2.09317e-20
ENSG00000182732.18	RGS6	-1.12469	0.00111708	-2.09793	1.65865e-06	-1.73955	4.31347e-05
ENSG00000182771.19	GRID1	2.6411	5.81773e-08	1.40754	0.000162195	1.9743	5.01827e-05
ENSG00000182783.6	OR2T29	-1.49866	0.0495884	-2.81353	9.55834e-06	-1.97862	0.0202779
ENSG00000182795.13	C1orf116	-1.82825	5.42066e-05	-2.7488	8.43701e-07	-3.82888	1.24879e-09
ENSG00000182866.17	LCK	1.05661	0.000107809	3.14557	2.93952e-22	3.05653	8.03871e-15
ENSG00000182885.17	ADGRG3	1.88627	0.000348025	2.28383	0.000375232	1.2349	0.0208661
ENSG00000183019.7	MCEMP1	1.67731	0.00270199	3.35889	2.17579e-05	3.57535	2.2586e-07
ENSG00000183023.18	SLC8A1	-1.50202	2.3559e-06	-1.20475	1.09184e-06	-1.31123	0.000224713
ENSG00000183044.12	ABAT	-1.09176	1.51598e-06	-4.52853	3.58642e-71	-4.0956	3.71632e-35
ENSG00000183150.8	GPR19	2.88071	4.43995e-05	2.99211	2.92842e-07	2.73815	2.92342e-08
ENSG00000183378.13	OVCH2	-1.71825	8.96823e-05	-4.24101	9.62129e-06	-3.06915	0.0149383
ENSG00000183542.5	KLRC4	1.38852	0.00757466	2.58737	0.011379	3.42601	5.62868e-11
ENSG00000183723.13	CMTM4	-1.2564	2.17721e-10	-1.92562	7.8827e-29	-1.66813	1.06214e-07
ENSG00000183856.11	IQGAP3	1.98612	1.2493e-05	3.45653	1.79978e-17	2.92913	3.98687e-13
ENSG00000183979.8	NPB	2.20848	0.000185422	1.88658	0.0351759	2.09647	0.0014628
ENSG00000184005.11	ST6GALNAC3	-1.33015	1.65127e-06	-1.28252	1.36288e-05	-1.6452	4.22441e-06
ENSG00000184012.14	TMPRSS2	-2.2733	9.44848e-07	-6.28207	1.65333e-28	-4.95067	4.43598e-07
ENSG00000184060.11	ADAP2	1.01959	3.0835e-09	1.63322	8.49608e-18	1.56627	2.90485e-16
ENSG00000184156.17	KCNQ3	1.02537	0.000610516	1.55855	1.47616e-07	1.50759	1.72491e-07
ENSG00000184293.7	CLECL1	2.06875	6.21554e-08	3.55481	1.63467e-09	3.08817	1.9139e-12
ENSG00000184371.14	CSF1	1.02936	0.000145311	1.43159	1.86953e-19	1.72097	1.67069e-09
ENSG00000184408.10	KCND2	2.42381	0.00016599	2.40357	0.00566343	2.82541	0.000779155
ENSG00000184489.13	PTP4A3	1.01737	0.0147887	2.37861	5.56074e-13	2.71347	1.42288e-14
ENSG00000184557.4	SOCS3	1.03435	0.0126904	1.02031	0.00146809	2.04145	3.17033e-05
ENSG00000184574.10	LPAR5	1.42863	1.05587e-07	2.32415	2.87352e-16	2.43033	1.48591e-16
ENSG00000184613.11	NELL2	1.68321	0.000191606	1.32583	0.00161132	1.17446	0.0171319
ENSG00000184661.14	CDCA2	2.74868	9.40522e-09	5.75169	3.50191e-42	5.82869	2.75243e-57
ENSG00000184730.11	APOBR	1.23483	4.46468e-06	2.89256	1.23132e-27	2.93609	3.4344e-17
ENSG00000184908.19	CLCNKB	-2.67854	9.21518e-05	-5.68794	8.12934e-27	-7.02144	1.09628e-32
ENSG00000184922.14	FMNL1	1.26069	5.21955e-06	2.63357	2.21294e-27	2.58071	2.31505e-17
ENSG00000184925.12	LCN12	-1.52343	0.000704956	-1.66638	0.000160934	-2.16729	7.7246e-10
ENSG00000184937.16	WT1	-1.6032	4.55887e-08	-1.98767	0.000351088	-1.5547	0.0363395
ENSG00000185028.4	LRRC14B	1.20153	0.0188606	4.19862	3.30431e-07	3.08055	5.84485e-08
ENSG00000185133.14	INPP5J	-2.49203	2.57058e-08	-5.06976	3.29399e-63	-3.72187	2.02123e-08
ENSG00000185290.4	NUPR2	-1.23629	6.98564e-07	-2.59713	3.71587e-10	-2.90673	4.4933e-12
ENSG00000185567.7	AHNAK2	4.68583	1.41806e-14	5.22842	3.03867e-50	5.69759	1.04612e-31
ENSG00000185585.20	OLFML2A	1.0139	0.00761308	2.74537	6.89709e-16	2.64833	3.34273e-12
ENSG00000185610.6	DBX2	-1.70324	0.00996091	-2.89415	0.00155571	-4.4489	1.05896e-08
ENSG00000185624.16	P4HB	1.11006	0.0297017	1.22578	3.26215e-06	1.68122	2.83078e-09
ENSG00000185686.18	PRAME	2.67322	5.73605e-06	4.2795	3.06697e-08	2.73586	0.000767444
ENSG00000185737.13	NRG3	2.33988	1.73444e-11	1.80487	3.98884e-09	2.37818	1.41561e-09
ENSG00000185811.19	IKZF1	1.3612	5.90239e-07	2.46044	1.73372e-18	2.40495	1.22711e-14
ENSG00000185924.7	RTN4RL1	1.70883	5.67367e-05	1.38659	0.00101378	1.78842	0.00602914
ENSG00000185989.11	RASA3	1.02398	9.85743e-10	1.9303	1.97521e-42	1.861	1.1129e-18
ENSG00000186074.19	CD300LF	2.03836	1.30785e-10	3.73721	4.96466e-26	3.67606	5.99571e-24
ENSG00000186115.13	CYP4F2	-2.73082	1.76641e-06	-7.30122	4.43719e-30	-6.29514	9.09642e-18
ENSG00000186204.15	CYP4F12	-1.23487	7.2513e-06	-1.33031	0.00558033	-1.22748	0.0255983
ENSG00000186265.10	BTLA	1.02764	0.00575464	2.59131	2.18332e-06	1.78545	0.000210844
ENSG00000186335.9	SLC36A2	-2.10988	1.25023e-06	-5.49522	4.4317e-14	-6.31924	2.17851e-21
ENSG00000186340.17	THBS2	1.78828	2.43417e-06	2.37971	2.42833e-05	1.96365	0.0006717
ENSG00000186377.8	CYP4X1	-1.07886	0.00306611	-1.12571	3.73172e-05	-1.38842	8.75629e-05
ENSG00000186510.12	CLCNKA	-3.00295	3.33088e-08	-4.74393	3.201e-15	-4.50209	7.47621e-10
ENSG00000186529.16	CYP4F3	-2.21714	2.29894e-09	-3.68022	9.53755e-11	-3.03567	2.2395e-06
ENSG00000186818.12	LILRB4	1.54424	0.000319033	3.44883	3.0677e-12	4.00596	3.35008e-15
ENSG00000186891.14	TNFRSF18	1.55196	0.00453306	4.62354	6.6737e-17	2.98024	7.23046e-12
ENSG00000187017.17	ESPN	-2.27931	4.76595e-07	-2.75208	1.50427e-14	-2.47312	1.02549e-07
ENSG00000187048.13	CYP4A11	-3.1884	4.20978e-09	-4.10959	1.3091e-10	-3.43793	1.4674e-05
ENSG00000187122.17	SLIT1	1.907	0.000326484	1.34777	0.00115764	1.12106	0.000805818
ENSG00000187193.9	MT1X	-1.67779	2.3615e-05	-1.96144	0.000346344	-2.23602	2.92369e-05
ENSG00000187210.14	GCNT1	1.07832	6.6137e-08	1.43506	8.96613e-08	1.29096	0.00017495
ENSG00000187474.5	FPR3	1.34222	2.76551e-06	2.91674	2.51145e-19	3.61687	4.48855e-30
ENSG00000187583.11	PLEKHN1	2.6212	8.82998e-05	2.82135	3.38476e-06	3.38901	1.65286e-11
ENSG00000187642.9	PERM1	3.39624	4.4476e-07	3.53305	3.76011e-13	2.94901	5.17811e-06
ENSG00000187714.7	SLC18A3	5.2695	1.64428e-05	3.72648	0.00284641	8.16439	1.15423e-07
ENSG00000187783.12	TMEM72	-2.55594	1.58284e-06	-2.79744	6.37168e-08	-3.1234	9.86252e-07
ENSG00000187821.8	HELT	-3.09589	1.12147e-05	-3.33236	0.000704458	-5.65847	4.26933e-10
ENSG00000187823.3	RTL4	-1.7489	0.00315601	-3.55208	3.65785e-15	-3.28199	4.08613e-06
ENSG00000187840.5	EIF4EBP1	1.08099	1.45547e-05	1.89574	1.98335e-14	1.87147	4.38239e-12
ENSG00000187862.13	TTC24	1.82073	0.00135332	2.61001	0.0051502	2.97725	1.91775e-05
ENSG00000188042.8	ARL4C	1.81086	9.65817e-09	2.88176	3.68993e-15	2.77498	1.2129e-09
ENSG00000188060.8	RAB42	2.07021	7.05226e-08	5.37533	2.28059e-30	5.13091	3.33025e-27
ENSG00000188064.10	WNT7B	-2.44657	1.05828e-07	-1.72939	0.0380921	-1.40347	0.0266022
ENSG00000188163.8	FAM166A	-1.32257	2.52404e-05	-1.65537	0.0083315	-1.66043	0.000421818
ENSG00000188175.10	HEPACAM2	-2.43713	0.00448371	-4.66081	0.00022396	-4.55653	1.18905e-15
ENSG00000188282.12	RUFY4	1.87299	1.73089e-05	4.74433	1.73456e-10	3.48205	1.73807e-11
ENSG00000188290.11	HES4	1.10004	0.025553	2.55998	2.31427e-11	2.023	3.47332e-09
ENSG00000188338.15	SLC38A3	-1.17477	0.00129425	-4.0735	6.34822e-14	-4.64237	1.47878e-24
ENSG00000188404.10	SELL	1.94602	0.00187295	1.11856	0.0106062	1.91527	0.000588098
ENSG00000188488.14	SERPINA5	-2.82061	2.10987e-06	-5.73895	1.85222e-24	-4.70676	9.21065e-08
ENSG00000188820.13	CALHM6	2.48591	1.36462e-08	3.57587	3.10023e-24	3.92861	1.07068e-19
ENSG00000189410.12	SH2D5	1.05809	0.0278936	2.77459	9.22958e-08	2.88018	2.15078e-09
ENSG00000196209.13	SIRPB2	1.54427	0.000212958	2.59987	1.74472e-08	2.82863	4.22847e-16
ENSG00000196218.13	RYR1	2.5117	2.7962e-06	1.2279	0.00910819	2.18846	5.07217e-08
ENSG00000196220.16	SRGAP3	-1.05515	8.8446e-11	-1.29965	1.79961e-09	-1.77526	2.45906e-13
ENSG00000196358.11	NTNG2	1.35326	0.00126687	1.59312	9.59391e-06	2.68191	2.58208e-10
ENSG00000196405.13	EVL	1.53632	1.09375e-10	1.47747	9.28131e-13	1.28615	6.30182e-09
ENSG00000196415.10	PRTN3	2.61543	0.0238536	2.97565	0.000688828	3.04716	0.00277202
ENSG00000196482.18	ESRRG	-1.72309	5.5826e-06	-3.68664	4.22787e-16	-3.28958	1.30279e-10
ENSG00000196549.13	MME	-1.36353	0.00117503	-2.58745	1.64907e-06	-1.2202	0.0163041
ENSG00000196570.3	PFN3	-2.18063	0.000605765	-5.05999	1.08554e-15	-6.73042	2.07734e-21
ENSG00000196632.10	WNK3	-1.01375	1.85755e-06	-1.58414	4.8283e-06	-1.74002	9.10983e-06
ENSG00000196664.5	TLR7	1.29415	4.86235e-08	2.71871	2.76479e-16	3.29851	1.42204e-27
ENSG00000196747.4	H2AC13	2.02225	6.48986e-07	3.02447	0.000790911	4.84601	7.78407e-09
ENSG00000196787.3	H2AC11	1.2989	1.54259e-05	2.31289	5.65174e-05	3.10039	5.30124e-10
ENSG00000196972.9	SMIM10L2B	-1.40712	1.41693e-05	-2.19926	2.99651e-14	-2.06019	4.27042e-10
ENSG00000197057.10	DTHD1	1.7972	0.000100504	3.66061	2.98636e-08	3.35728	1.37741e-10
ENSG00000197093.11	GAL3ST4	1.30295	1.11838e-08	3.17602	1.49726e-30	3.58111	6.84028e-31
ENSG00000197272.2	IL27	1.24283	0.0470933	2.74595	0.000167425	3.74844	1.24691e-06
ENSG00000197408.10	CYP2B6	-1.5761	5.16031e-10	-6.63785	1.39308e-44	-6.45578	1.81237e-96
ENSG00000197410.14	DCHS2	1.17322	0.006826	2.34575	3.91919e-05	1.75482	0.000222415
ENSG00000197540.8	GZMM	1.4819	0.000148509	2.55832	6.77837e-12	2.47136	3.1741e-11
ENSG00000197565.16	COL4A6	-1.07402	0.00914048	-3.78617	2.33553e-08	-4.37299	6.00301e-23
ENSG00000197768.10	STPG3	-1.65254	3.32407e-07	-1.37927	0.00983994	-1.40802	0.00137728
ENSG00000197872.11	CYRIA	1.74577	6.56835e-06	2.26571	4.05738e-26	2.6631	1.41756e-26
ENSG00000197891.12	SLC22A12	-1.95404	0.00316981	-4.89355	7.85154e-17	-3.73245	1.91284e-05
ENSG00000197901.12	SLC22A6	-1.61384	0.0370922	-5.15747	3.25228e-13	-4.97612	1.75425e-10
ENSG00000198019.13	FCGR1B	1.2243	0.000357489	2.89766	3.24307e-12	2.98735	5.83519e-16
ENSG00000198053.12	SIRPA	1.58958	6.43185e-15	1.60125	5.16981e-19	1.45703	4.59701e-09
ENSG00000198108.4	CHSY3	1.97735	5.26043e-06	3.06668	1.0752e-17	3.14207	5.20211e-27
ENSG00000198286.10	CARD11	1.91186	0.000374167	1.41343	0.0172621	2.9382	1.75642e-11
ENSG00000198300.14	PEG3	-1.25809	4.24334e-05	-2.00998	1.24298e-08	-1.76359	2.81503e-05
ENSG00000198400.13	NTRK1	-1.45906	6.20098e-05	-2.14049	0.00110629	-3.3954	3.78643e-07
ENSG00000198417.7	MT1F	-1.48164	0.000102788	-3.42663	8.34362e-19	-3.15244	1.0605e-08
ENSG00000198542.14	ITGBL1	2.46964	1.52599e-10	1.29412	0.0196757	1.3129	0.0451904
ENSG00000198569.10	SLC34A3	-1.56834	1.09627e-05	-4.58379	2.38602e-19	-3.79025	1.23414e-13
ENSG00000198598.7	MMP17	2.40032	1.69945e-06	1.57431	0.0074929	1.58383	0.0032237
ENSG00000198691.13	ABCA4	-2.62743	1.22197e-09	-2.09103	8.16812e-05	-2.60449	1.16763e-15
ENSG00000198727.2	MT-CYB	-1.03977	0.00386432	-1.35751	8.97335e-05	-2.91852	1.62096e-20
ENSG00000198780.12	FAM169A	-1.0586	0.00347692	-3.69691	6.57026e-23	-3.06677	1.92986e-07
ENSG00000198821.11	CD247	1.57166	0.000167751	2.83826	1.23799e-15	2.93492	4.67027e-17
ENSG00000198826.11	ARHGAP11A	1.84095	5.34366e-06	2.53568	2.8898e-13	2.4611	3.21829e-23
ENSG00000198851.10	CD3E	1.51295	3.59308e-05	3.14148	3.92522e-09	2.18173	4.0994e-07
ENSG00000198910.14	L1CAM	-1.20184	0.0148998	-3.33277	1.03331e-10	-3.23687	6.0202e-06
ENSG00000198929.13	NOS1AP	-1.41944	1.14247e-08	-2.4619	4.50372e-13	-2.50668	6.989e-12
ENSG00000203747.12	FCGR3A	1.78162	0.00191968	4.06571	1.15022e-13	4.30798	8.73567e-28
ENSG00000203896.10	LIME1	-1.13041	0.000361729	-1.29081	2.02496e-05	-1.31911	9.95365e-05
ENSG00000204099.12	NEU4	-1.78723	1.35885e-05	-2.83585	7.98725e-05	-4.17245	8.60573e-23
ENSG00000204161.14	TMEM273	2.26491	1.63755e-10	1.92228	1.92934e-17	1.59584	7.88733e-09
ENSG00000204165.6	CXorf65	1.51079	0.0130873	2.77285	0.00430748	3.11614	1.68671e-05
ENSG00000204228.4	HSD17B8	-1.00453	0.013511	-1.25179	0.000100551	-1.72455	0.00349266
ENSG00000204323.5	SMIM5	-1.4706	7.02266e-08	-4.01541	8.11206e-19	-3.39833	3.0711e-16
ENSG00000204385.13	SLC44A4	-1.41536	0.0443978	-3.59839	1.14564e-06	-3.47903	5.1922e-05
ENSG00000204396.11	VWA7	-1.17229	3.8517e-06	-1.5432	4.6917e-05	-2.08832	4.26537e-18
ENSG00000204444.11	APOM	-1.9125	7.16486e-08	-3.24414	1.24381e-16	-3.15108	2.41602e-11
ENSG00000204516.10	MICB	1.07687	0.0290751	1.65225	0.00240493	1.7475	3.43731e-05
ENSG00000204540.11	PSORS1C1	1.34211	0.00708456	3.37656	5.43943e-12	3.36659	1.02711e-14
ENSG00000204642.14	HLA-F	1.41283	0.00923568	2.18432	0.00606764	2.97933	0.000826923
ENSG00000204653.10	ASPDH	-2.01999	1.26331e-12	-4.21247	3.55583e-21	-3.78173	2.72525e-21
ENSG00000204711.9	C9orf135	-1.33101	0.0133166	-3.64751	8.81152e-07	-3.11579	7.73188e-09
ENSG00000204740.11	MALRD1	-1.2442	0.00169759	-2.1542	0.00148945	-2.78418	3.09605e-06
ENSG00000204767.4	INSYN2B	2.14665	3.1731e-08	1.43486	0.00654365	1.42881	0.0325617
ENSG00000205279.8	CTXN3	-3.01284	0.000152623	-7.03403	7.74176e-26	-6.56977	2.76642e-09
ENSG00000205358.4	MT1H	-2.53543	0.000330336	-4.28045	5.06355e-09	-3.78112	0.000587988
ENSG00000205426.10	KRT81	1.55485	0.0149885	2.34301	0.000144269	2.45564	3.58204e-05
ENSG00000205795.4	CYS1	-1.56613	2.19702e-05	-2.60125	1.9002e-09	-2.50839	1.71387e-09
ENSG00000211452.11	DIO1	-2.12509	1.27835e-08	-4.71567	1.86148e-32	-5.6529	2.79579e-45
ENSG00000213088.12	ACKR1	1.56367	6.69711e-05	2.00353	1.07086e-05	1.81405	2.64524e-05
ENSG00000213402.3	PTPRCAP	1.70557	0.00189417	2.92509	1.40053e-17	2.74917	1.16966e-10
ENSG00000213654.10	GPSM3	1.33944	0.000966786	2.84642	1.09564e-20	2.76442	1.75139e-11
ENSG00000213901.11	SLC23A3	-1.5816	1.83883e-07	-1.1767	0.0288329	-1.69746	0.00332746
ENSG00000213918.11	DNASE1	-1.35394	3.35242e-12	-2.03016	7.50841e-17	-2.31064	1.1777e-53
ENSG00000214128.11	TMEM213	-2.28392	1.29571e-10	-7.04778	1.06675e-57	-7.63982	3.80572e-112
ENSG00000214338.10	SOGA3	2.29302	8.74325e-06	1.46217	0.00225799	2.96787	7.67202e-13
ENSG00000214456.8	PLIN5	-1.38491	4.59811e-06	-2.25638	4.61965e-08	-2.91132	1.91692e-10
ENSG00000214688.6	C10orf105	1.16999	0.00910382	1.70111	0.00150465	1.9686	6.35124e-06
ENSG00000214814.7	FER1L6	-2.48785	1.47444e-07	-5.6865	9.78687e-33	-6.00557	3.13113e-48
ENSG00000216490.4	IFI30	2.1482	1.97449e-09	2.04828	2.14268e-10	1.59984	5.80285e-05
ENSG00000220008.3	LINGO3	1.43345	5.72924e-05	2.02329	3.53412e-07	2.24149	1.13529e-11
ENSG00000223953.6	C1QTNF5	1.01252	0.00247197	1.31994	5.22908e-07	1.4374	3.51472e-08
ENSG00000224389.9	C4B	1.26685	0.0246494	1.12278	0.00403566	1.11543	0.0246858
ENSG00000224982.4	TMEM233	1.37239	0.000770999	2.42226	1.58268e-11	1.87836	1.17393e-07
ENSG00000225697.13	SLC26A6	-1.10115	1.85755e-06	-1.89845	2.29937e-12	-2.44824	1.1587e-24
ENSG00000226887.8	ERVMER34-1	-1.56115	1.04881e-13	-3.11846	1.66491e-44	-2.1485	2.33886e-23
ENSG00000230453.9	ANKRD18B	1.01767	0.00227173	2.60247	0.0001976	1.39558	0.00189597
ENSG00000237289.10	CKMT1B	-1.17006	0.00574297	-3.73754	1.17865e-05	-2.97439	0.000685309
ENSG00000237649.8	KIFC1	1.79051	0.000109486	3.2299	5.26374e-17	3.11409	7.76426e-16
ENSG00000239887.6	C1orf226	-1.62019	1.56606e-09	-2.87824	3.15085e-23	-2.84484	3.62014e-13
ENSG00000239961.3	LILRA4	2.09583	0.0037594	2.55372	0.002584	2.95128	0.00741804
ENSG00000240583.14	AQP1	-1.10231	0.00741994	-1.96766	3.16044e-06	-2.93356	1.23117e-08
ENSG00000241106.8	HLA-DOB	1.32882	0.0320413	2.55519	0.000114019	2.11852	0.00449397
ENSG00000241186.10	TDGF1	-1.26169	7.97009e-06	-4.62864	2.85665e-15	-3.13896	6.91691e-05
ENSG00000241224.8	C3orf85	-2.31444	0.000215696	-4.92613	9.26979e-32	-6.03179	9.99982e-18
ENSG00000241839.10	PLEKHO2	1.25317	7.63291e-10	1.65091	3.13661e-16	1.83288	5.39586e-13
ENSG00000243710.8	CFAP57	-1.40669	0.00831232	-1.23609	0.0049283	-1.46232	0.00589703
ENSG00000243955.6	GSTA1	-2.55996	0.00140408	-1.89063	1.91668e-05	-1.75971	0.000864074
ENSG00000243989.9	ACY1	-1.80635	3.94097e-10	-4.16757	1.81807e-75	-4.07979	1.58245e-59
ENSG00000244509.4	APOBEC3C	1.04385	5.90776e-07	2.70403	1.84276e-40	3.2627	3.25866e-27
ENSG00000244682.7	FCGR2C	1.80524	5.81936e-06	2.89307	1.32766e-10	2.2689	2.69004e-09
ENSG00000245848.3	CEBPA	1.42918	9.90481e-06	1.18706	5.88879e-05	1.04353	0.00292675
ENSG00000248144.6	ADH1C	-2.00599	3.06907e-06	-5.25534	1.7051e-20	-5.61951	7.00498e-36
ENSG00000249141.1	RP11-514O12.4	1.70118	0.039467	1.97612	0.0109321	3.72727	2.68094e-06
ENSG00000250799.11	PRODH2	-2.2156	5.13805e-06	-4.10689	4.89668e-21	-3.81831	2.90603e-16
ENSG00000251349.3	MSANTD3-TMEFF1	3.31709	1.05954e-10	1.44308	3.77743e-08	1.53828	4.95883e-09
ENSG00000254415.3	SIGLEC14	1.11675	0.00652281	2.07046	1.00606e-07	2.56421	0.0010988
ENSG00000254521.7	SIGLEC12	1.86649	0.0292653	1.5879	0.0274928	2.97475	0.00154517
ENSG00000254706.3	RP11-565P22.6	-1.53526	0.000399598	-2.33415	1.11456e-06	-2.54111	4.2529e-08
ENSG00000254979.5	RP11-872D17.8	1.24497	0.0235728	4.24725	6.71161e-13	4.65394	9.12584e-15
ENSG00000255071.3	SAA2-SAA4	2.92492	0.0496173	5.18265	0.000701748	7.16562	1.01348e-06
ENSG00000255330.9	RP3-403A15.5	1.62508	0.000176495	1.9058	1.12893e-06	2.82326	3.76813e-12
ENSG00000255641.1	RP11-277P12.6	1.28033	0.0320365	3.22962	7.19499e-06	2.7812	0.000409408
ENSG00000255819.7	KLRC4-KLRK1	1.37869	0.0108466	2.74103	2.30063e-06	3.03055	4.99162e-11
ENSG00000255833.2	TIFAB	2.21572	4.27385e-08	3.60868	8.44355e-10	2.79967	8.61572e-09
ENSG00000256660.7	CLEC12B	1.08822	0.0144169	1.80302	0.0148161	2.88232	1.05102e-06
ENSG00000257108.2	NHLRC4	-2.25405	2.08983e-08	-2.76702	2.30927e-13	-3.45785	7.8903e-26
ENSG00000258947.8	TUBB3	2.90127	6.22498e-09	2.48644	1.09471e-05	2.40919	0.000239175
ENSG00000259916.1	RP11-407P15.2	-2.12493	9.06441e-05	-3.19037	3.50447e-07	-3.97283	1.9291e-11
ENSG00000260001.7	TGFBR3L	-1.24922	0.00362858	-3.18407	8.33657e-13	-3.09413	9.38737e-15
ENSG00000261787.2	TCF24	-1.40779	6.21554e-08	-4.34866	1.38021e-17	-5.44994	3.05516e-62
ENSG00000263155.6	MYZAP	-1.59723	0.00099798	-1.43236	2.42954e-05	-2.00921	3.12235e-09
ENSG00000263528.8	IKBKE	1.52456	5.98137e-09	1.6281	2.6077e-08	1.4292	4.62132e-05
ENSG00000263961.8	RHEX	1.0558	0.0335114	1.69228	2.27213e-05	1.20803	0.0140328
ENSG00000264813.6	CTD-2501B8.1	-1.26039	5.63845e-05	-3.59424	3.29417e-10	-3.45513	2.03591e-13
ENSG00000265763.4	ZNF488	-1.23714	0.00638786	-3.84887	2.39122e-28	-5.42582	9.11067e-66
ENSG00000267385.1	CTB-50L17.14	-1.19028	6.76693e-05	-1.84401	0.000905358	-2.57278	2.68418e-07
ENSG00000267795.6	SMIM22	-1.18234	2.48297e-09	-2.54281	2.98266e-06	-2.71748	4.59874e-09
ENSG00000268089.3	GABRQ	4.3945	4.00003e-07	3.07907	1.56334e-08	4.48292	5.61549e-14
ENSG00000268500.6	SIGLEC5	1.47891	0.000425963	2.15721	0.000136847	2.08917	0.000424019
ENSG00000269242.1	CTD-2192J16.22	1.53929	0.0264434	2.24267	0.007973	1.11671	0.0457041
ENSG00000269526.1	ERVV-1	1.71858	0.00191884	3.33234	0.00303272	2.47387	0.0338394
ENSG00000272104.1	XXcos-LUCA11.5	-1.58663	5.02983e-05	-1.24664	0.000720016	-1.47913	0.000807754
ENSG00000273047.1	RP4-583P15.14	-1.92198	1.6785e-05	-1.84787	1.11661e-05	-2.78591	0.00050162
ENSG00000273154.3	RP4-583P15.15	-1.0255	4.20375e-05	-1.78032	4.05116e-09	-1.63824	6.0368e-17
ENSG00000273706.5	LHX1	-1.85723	0.00611092	-4.88583	7.76141e-19	-5.58483	6.49547e-09
ENSG00000273983.1	H3C8	1.46167	6.22659e-06	2.06149	0.00632121	2.17611	4.22631e-05
ENSG00000274559.3	CH507-42P11.1	1.24456	1.58835e-05	1.9668	3.21e-05	1.58813	0.0028878
ENSG00000275385.2	CCL18	5.22231	7.77049e-05	6.36281	9.23435e-07	4.22459	0.000501397
ENSG00000276070.5	CCL4L2	1.34013	0.00194753	1.64037	0.000528713	2.92467	8.97061e-09
ENSG00000276076.5	CRYAA2	-2.64291	0.000112112	-6.86458	4.14903e-34	-6.19542	6.67244e-10
ENSG00000276180.1	H4C9	1.02084	0.00125124	1.95552	7.90428e-09	2.15325	1.39199e-16
ENSG00000276231.5	PIK3R6	2.1562	2.77042e-06	4.44885	4.66263e-08	3.84207	4.37683e-18
ENSG00000276289.5	KCNE1B	-2.25419	0.00360015	-4.27711	1.24773e-05	-3.10772	1.7432e-05
ENSG00000277363.5	SRCIN1	1.95092	0.000329549	2.02864	5.85529e-08	1.51917	1.00136e-05
ENSG00000277443.3	MARCKS	1.17782	0.000116499	1.88646	1.20513e-21	1.9078	1.2716e-20
ENSG00000277632.2	CCL3	1.19755	0.00818841	1.93449	0.000178997	2.32008	0.00168019
ENSG00000277893.2	SRD5A2	-1.5266	0.000355247	-3.21738	1.61699e-10	-3.09025	3.83703e-12
ENSG00000278828.1	H3C10	1.08908	0.00372451	2.51418	1.65672e-06	2.344	5.17495e-07
ENSG00000278961.2	SMIM34B	-2.27431	7.91791e-07	-5.28885	1.84649e-31	-3.68774	9.31206e-06
ENSG00000279493.1	CH507-9B2.2	-1.69097	0.00453687	-3.95758	1.8108e-05	-2.84011	7.56934e-06
ENSG00000282608.2	ADORA3	2.09562	0.00075289	1.74374	0.00453475	2.59013	3.03592e-10
ENSG00000283071.1	LBHD2	3.03847	0.000401266	2.41099	0.000892537	3.31869	5.24805e-07
ENSG00000284194.3	SCO2	1.44338	0.00901326	3.85992	1.76269e-11	2.216	1.56066e-07

## Sheet: Supplementary Table3
Supplementary Table3: The overlapped TIR-lncRNAs between TR-lncRNAs and IR-lncRNAs. Log2FoldChange>0 means up-regulated in the immune-high group.
Genes	baseMean	log2FoldChange	lfcSE	stat	pvalue	padj
ENSG00000204044.6	161.111	3.16168	0.307825	10.271	9.51803e-25	2.78654e-24
ENSG00000223784.1	22.5316	3.23273	0.231559	13.9607	2.70654e-44	1.14984e-43
ENSG00000224959.1	98.3903	-5.88504	0.233527	-25.2007	3.9349e-140	7.45611e-139
ENSG00000231976.7	17.8294	3.55086	0.217079	16.3575	3.84778e-60	2.16098e-59
ENSG00000232527.7	39.9056	3.08806	0.246184	12.5437	4.3039e-36	1.57691e-35
ENSG00000233610.1	70.9738	6.76964	0.356293	19.0002	1.69924e-80	1.32542e-79
ENSG00000234380.1	82.9428	3.3642	0.394437	8.5291	1.47492e-17	3.67032e-17
ENSG00000244158.1	42.0215	3.76568	0.22045	17.0818	2.0283e-65	1.23899e-64
ENSG00000251320.1	27.9127	4.74375	0.417316	11.3673	6.08548e-30	1.98234e-29
ENSG00000253364.1	13769.5	3.26731	0.366068	8.92542	4.44e-19	1.14644e-18
ENSG00000255252.3	31.8332	3.16844	0.174541	18.153	1.21566e-73	8.49404e-73
ENSG00000266088.5	7.56129	3.22589	0.327412	9.8527	6.67278e-23	1.88065e-22
ENSG00000267339.5	36.4879	-3.27477	0.319256	-10.2575	1.0951e-24	3.20147e-24
ENSG00000278419.1	627.756	3.90198	0.118676	32.8793	4.34795e-237	2.94881e-235
ENSG00000279191.1	134.148	-4.4837	0.162668	-27.5636	3.04312e-167	8.36554e-166
ENSG00000279496.1	158.482	3.09816	0.198775	15.5863	9.02224e-55	4.61046e-54
ENSG00000281937.1	7.98346	-3.16091	0.253137	-12.487	8.79254e-36	3.20237e-35
MSTRG.14842	938.121	3.60118	0.193101	18.6492	1.28075e-77	9.55456e-77
MSTRG.35867	918.634	3.03885	0.153196	19.8363	1.44639e-87	1.26365e-86
MSTRG.45150	90.1839	3.12085	0.20082	15.5405	1.84544e-54	9.37724e-54
MSTRG.55619	4645.91	3.67276	0.155311	23.6479	1.24184e-123	1.84859e-122
MSTRG.57680	728.279	5.48758	0.206557	26.5669	1.63641e-155	3.85941e-154
MSTRG.70897	1799	3.01227	0.288618	10.4369	1.68236e-25	5.00187e-25
NR_024365.1	4.63531	3.05515	0.334098	9.14447	5.99208e-20	1.57821e-19
NR_046583.1	284.963	3.12116	0.168391	18.5352	1.07449e-76	7.90146e-76
NR_110015.1	196.252	6.54305	0.435206	15.0344	4.37132e-51	2.09468e-50
XLOC_014276	27.2434	3.48347	0.330063	10.5539	4.87081e-26	1.46449e-25
XLOC_015139	37.5761	-3.32186	0.239479	-13.8712	9.46973e-44	3.98378e-43
XLOC_027558	279.48	-4.81526	0.193366	-24.9023	7.02229e-137	1.27302e-135
XLOC_029458	82.7333	-5.71537	0.221083	-25.8517	2.32692e-147	4.84797e-146
XLOC_040324	278.618	5.28976	0.364872	14.4976	1.25517e-47	5.65684e-47
XLOC_040327	77.6045	4.67469	0.378652	12.3456	5.14436e-35	1.84697e-34
XLOC_041643	529.065	4.46865	0.369094	12.1071	9.68788e-34	3.39631e-33
XLOC_041646	49.1967	3.65255	0.418398	8.72984	2.5503e-18	6.47261e-18
XLOC_041663	807.27	4.2034	0.356432	11.793	4.2407e-32	1.44174e-31
XLOC_041668	863.424	4.79906	0.366585	13.0913	3.69466e-39	1.43384e-38
XLOC_045771	116.875	3.67251	0.380388	9.65462	4.69879e-22	1.29886e-21
XLOC_048950	295.582	-5.92262	0.287775	-20.5808	4.08288e-94	3.93585e-93
XLOC_050936	108.449	5.24457	0.414472	12.6536	1.06845e-36	3.95798e-36
XLOC_061665	376.173	4.0642	0.242347	16.7701	4.03683e-63	2.37898e-62
XLOC_064391	74.1974	-3.67433	0.285979	-12.8483	8.79672e-38	3.32392e-37
XLOC_067316	674.657	3.74444	0.350728	10.6762	1.3157e-26	4.00701e-26
XLOC_067319	2749.57	4.503	0.363401	12.3913	2.91306e-35	1.05065e-34
XLOC_067515	1093.83	-5.93097	0.217372	-27.2849	6.41182e-164	1.69028e-162
XLOC_070224	714.506	3.01438	0.191309	15.7566	6.18446e-56	3.22319e-55
XLOC_070404	976.481	4.21841	0.372699	11.3185	1.0623e-29	3.44512e-29
XLOC_078619	962.927	-3.55511	0.240927	-14.7559	2.81726e-49	1.30783e-48
XLOC_079437	478.313	-5.87781	0.319851	-18.3767	2.01936e-75	1.4533e-74
XLOC_084356	336.917	-3.84076	0.269696	-14.2411	5.09114e-46	2.23342e-45
XLOC_084366	19.3127	-3.12343	0.275674	-11.3302	9.30133e-30	3.01951e-29
XLOC_084542	1127.34	3.53344	0.367811	9.60666	7.49371e-22	2.06171e-21
XLOC_084547	250.566	3.01313	0.355682	8.47141	2.42431e-17	6.00308e-17
XLOC_084557	664.628	3.4137	0.34377	9.93018	3.07694e-23	8.72894e-23
XLOC_085175	46.8143	-3.01729	0.258581	-11.6686	1.84372e-31	6.19211e-31
XLOC_091440	160.178	-3.25987	0.127688	-25.53	9.15549e-144	1.82093e-142
XLOC_098565	831.881	4.3265	0.237998	18.1788	7.60328e-74	5.33002e-73
XLOC_099414	1228.36	6.85504	0.487173	14.0711	5.71962e-45	2.45888e-44
XLOC_109494	1286.4	-4.3174	0.256383	-16.8396	1.24993e-63	7.42534e-63
XLOC_109573	270.028	4.64474	0.183209	25.3521	8.5121e-142	1.64755e-140
XLOC_117496	5405.93	3.2188	0.134399	23.9496	9.32152e-127	1.4589e-125
XLOC_126228	155.67	-4.01975	0.245616	-16.366	3.34716e-60	1.88186e-59
XLOC_127321	16.84	3.43041	0.290141	11.8232	2.96011e-32	1.009e-31
XLOC_127328	8.01867	4.29465	0.304979	14.0818	4.91532e-45	2.11631e-44
XLOC_127365	15.3136	3.06002	0.260555	11.7442	7.5595e-32	2.55671e-31
XLOC_128240	162.727	3.25856	0.457244	7.12652	1.02937e-12	2.2603e-12
XLOC_129663	115.366	-4.10955	0.234049	-17.5585	5.12067e-69	3.31606e-68
XLOC_135624	156.543	4.64623	0.211671	21.9502	8.61348e-107	1.00599e-105
XLOC_151882	11.2111	3.71602	0.271599	13.682	1.30064e-42	5.36384e-42
XR_243371.2	20.8233	-3.39014	0.260992	-12.9895	1.40403e-38	5.39058e-38
XR_245039.2	329.364	-5.48639	0.211962	-25.8838	1.01417e-147	2.12427e-146
XR_922399.1	149.071	-6.38285	0.190337	-33.5344	1.51902e-246	1.17945e-244
XR_925739.1	7.19115	3.13153	0.279776	11.193	4.41293e-29	1.41379e-28
XR_929039.1	24.0797	-3.15545	0.142793	-22.0981	3.29653e-108	3.92936e-107
XR_934140.1	296.085	-4.98432	0.184666	-26.991	1.88577e-160	4.77533e-159
XR_940332.1	106.653	-4.24756	0.269149	-15.7814	4.17644e-56	2.18418e-55
XR_947132.1	20.5454	-3.88667	0.198956	-19.5353	5.50131e-85	4.61127e-84
XR_947968.1	82.203	3.97025	0.302298	13.1336	2.1148e-39	8.24438e-39
cdr1-as_homosapiens_1	939.895	-7.79345	0.382121	-20.3952	1.84347e-92	1.73622e-91
ENSG00000177133.10	324.862	-5.11705	0.392938	-13.0225	9.10917e-39	3.50985e-38
ENSG00000197308.8	22.1692	-5.27371	0.43209	-12.2051	2.91872e-34	1.03346e-33
ENSG00000203900.2	15.2288	-3.15748	0.542087	-5.82467	5.72263e-09	1.11986e-08
ENSG00000223392.1	9.46189	-4.87692	0.25309	-19.2696	9.67731e-83	7.82899e-82
ENSG00000223414.2	22.3851	-3.10335	0.400609	-7.7466	9.4387e-15	2.1911e-14
ENSG00000224269.1	20.4071	-7.1348	0.37631	-18.9599	3.66004e-80	2.83717e-79
ENSG00000224652.1	4.21446	-3.54703	0.366462	-9.67913	3.69846e-22	1.02473e-21
ENSG00000226403.1	10.4488	-3.27951	0.155519	-21.0875	1.03574e-98	1.07039e-97
ENSG00000233154.5	16.2375	-3.56127	0.223221	-15.954	2.67254e-57	1.42785e-56
ENSG00000235366.2	10.4846	-3.70187	0.266508	-13.8903	7.25184e-44	3.05719e-43
ENSG00000236283.3	67.7959	-3.77187	0.243824	-15.4696	5.56086e-54	2.80032e-53
ENSG00000239552.2	30.6777	-3.44843	0.169909	-20.2958	1.40134e-91	1.30126e-90
ENSG00000248517.1	3.4344	-4.0173	0.44665	-8.9943	2.3775e-19	6.17695e-19
ENSG00000248747.1	2.29085	-4.02983	0.246908	-16.3212	6.97805e-60	3.90381e-59
ENSG00000249341.1	4.61468	-3.95938	0.53444	-7.40847	1.27761e-13	2.87478e-13
ENSG00000253301.5	6.17876	-4.07517	0.277626	-14.6786	8.83933e-49	4.06638e-48
ENSG00000256341.1	12.7662	-3.67357	0.182266	-20.155	2.43405e-90	2.22021e-89
ENSG00000257378.1	87.2157	-4.4319	0.61119	-7.25127	4.12887e-13	9.17269e-13
ENSG00000258402.1	2.12696	-3.579	0.301522	-11.8698	1.69881e-32	5.81625e-32
ENSG00000259905.5	11.27	-5.12697	0.240345	-21.3317	5.77125e-101	6.18227e-100
ENSG00000261250.1	3.23452	-3.77597	0.205686	-18.3579	2.85346e-75	2.04823e-74
ENSG00000271825.1	10.0812	-4.05366	0.183314	-22.1132	2.35815e-108	2.81728e-107
ENSG00000276707.1	10.955	-4.02674	0.462143	-8.71319	2.95435e-18	7.48713e-18
ENSG00000279460.1	2.95281	-4.23317	0.433624	-9.76231	1.63393e-22	4.56499e-22
ENSG00000279537.1	2.45426	-4.45889	0.374125	-11.9182	9.51617e-33	3.27384e-32
ENSG00000281769.1	10.7442	-4.8591	0.362319	-13.4111	5.20531e-41	2.08738e-40
MSTRG.10133	5.87939	-3.05172	0.500842	-6.09319	1.10682e-09	2.21563e-09
MSTRG.14267	12.1229	-5.69333	0.423425	-13.4459	3.25479e-41	1.30989e-40
MSTRG.14752	14.6012	-3.78138	0.232461	-16.2667	1.70089e-59	9.44561e-59
MSTRG.15010	2.5714	-3.83974	0.26032	-14.75	3.07474e-49	1.42644e-48
MSTRG.17431	28.6294	-4.59286	0.230157	-19.9553	1.34765e-88	1.19735e-87
MSTRG.18731	5.24813	-4.45709	0.393549	-11.3254	9.82482e-30	3.18813e-29
MSTRG.19338	8.07273	-3.53851	0.215963	-16.3848	2.45545e-60	1.38367e-59
MSTRG.19593	11.7761	-3.35317	0.172263	-19.4653	2.16019e-84	1.79197e-83
MSTRG.21151	185.57	-4.47736	0.198403	-22.5669	9.15662e-113	1.16676e-111
MSTRG.21834	2.01017	-4.52913	0.604431	-7.49321	6.72082e-14	1.52411e-13
MSTRG.21844	37.9449	-6.44819	0.400462	-16.1019	2.47445e-58	1.34547e-57
MSTRG.24136	7.90486	-4.85008	0.21053	-23.0375	1.96502e-117	2.6891e-116
MSTRG.24805	3.95416	-3.64037	0.242449	-15.015	5.85476e-51	2.7998e-50
MSTRG.24923	824.279	3.10977	0.226549	13.7267	7.02426e-43	2.90997e-42
MSTRG.27081	6.5294	-3.16605	0.321491	-9.84803	6.9902e-23	1.96922e-22
MSTRG.29288	12.8255	-3.08559	0.14146	-21.8124	1.76834e-105	2.02322e-104
MSTRG.29622	8.25859	-3.20502	0.248989	-12.8721	6.46156e-38	2.44688e-37
MSTRG.29984	3.62919	-3.99794	0.362832	-11.0187	3.10486e-28	9.78081e-28
MSTRG.36609	3.87811	-3.44402	0.247132	-13.9359	3.83097e-44	1.62314e-43
MSTRG.4468	23.9673	-3.74182	0.500206	-7.48056	7.40082e-14	1.67627e-13
MSTRG.46302	1.28121	-3.76134	0.616145	-6.10463	1.03042e-09	2.06484e-09
MSTRG.49393	9.59442	-3.04116	0.267668	-11.3617	6.48859e-30	2.11218e-29
MSTRG.50028	6.56693	-3.70292	0.439938	-8.41692	3.86515e-17	9.52186e-17
MSTRG.50307	2.11389	-3.60992	0.411246	-8.77801	1.66395e-18	4.24432e-18
MSTRG.50660	3.85371	-3.95133	0.2819	-14.0168	1.23093e-44	5.26118e-44
MSTRG.50891	17.9316	-3.67616	0.199428	-18.4335	7.0736e-76	5.12891e-75
MSTRG.55688	8.7117	-4.51926	0.193695	-23.3319	2.1066e-120	2.99879e-119
MSTRG.56808	10.8888	-4.86379	0.272184	-17.8695	2.03787e-71	1.37326e-70
MSTRG.57457	6.56069	-4.25936	0.184953	-23.0294	2.36437e-117	3.2309e-116
MSTRG.65375	11.167	-3.24295	0.345163	-9.39541	5.69948e-21	1.53617e-20
MSTRG.67568	9.29532	-3.27665	0.173781	-18.855	2.67139e-79	2.0466e-78
MSTRG.7462	15.4609	-3.05117	0.269046	-11.3407	8.25016e-30	2.68124e-29
MSTRG.7667	2.18597	-3.42064	0.258806	-13.217	6.99888e-40	2.75375e-39
MSTRG.9172	7.30898	-5.00349	0.405602	-12.336	5.7993e-35	2.08012e-34
NR_024371.1	21.5754	-3.73211	0.469914	-7.94211	1.9877e-15	4.69736e-15
NR_027086.1	42.3288	-3.12755	0.296925	-10.5331	6.07883e-26	1.82419e-25
NR_046091.1	3.32803	-3.79059	0.237624	-15.9521	2.75537e-57	1.47169e-56
NR_047479.2	93.2716	-4.18514	0.232206	-18.0233	1.27778e-72	8.788e-72
NR_110869.1	2.21521	-3.46453	0.363044	-9.543	1.38752e-21	3.79319e-21
XLOC_000129	4.30451	-3.8538	0.403821	-9.54334	1.38306e-21	3.78109e-21
XLOC_001240	133.945	-3.70381	0.16311	-22.7074	3.78633e-114	4.92297e-113
XLOC_002873	6.22223	-4.17728	0.268092	-15.5815	9.72003e-55	4.96433e-54
XLOC_003139	491.266	-6.34712	0.185816	-34.1581	1.01541e-255	8.79419e-254
XLOC_003723	1.11328	-3.51618	0.392446	-8.95964	3.25742e-19	8.43595e-19
XLOC_005261	4.71137	-3.25322	0.380972	-8.53926	1.35089e-17	3.36489e-17
XLOC_019852	123.354	-4.37759	0.15943	-27.4577	5.61956e-166	1.5155e-164
XLOC_021938	18.7582	-3.03847	0.157001	-19.3532	1.91627e-83	1.56635e-82
XLOC_027786	12.0423	-3.45027	0.164276	-21.0029	6.17565e-98	6.30511e-97
XLOC_029093	27.8449	-4.12354	0.204521	-20.1619	2.11456e-90	1.93067e-89
XLOC_029707	1.76981	-3.39714	0.371974	-9.13274	6.67896e-20	1.75745e-19
XLOC_034410	160.24	-5.87436	0.244006	-24.0746	4.61148e-128	7.35109e-127
XLOC_034451	16.1917	-3.95844	0.166034	-23.8412	1.24991e-125	1.92191e-124
XLOC_035500	65.8617	-3.68407	0.423323	-8.70272	3.24019e-18	8.20289e-18
XLOC_039903	46.1918	-4.22311	0.158312	-26.6758	8.97864e-157	2.15496e-155
XLOC_044665	25.9266	-3.51539	0.322893	-10.8872	1.32702e-27	4.1282e-27
XLOC_045050	15.5896	-3.56685	0.168204	-21.2056	8.4866e-100	8.92687e-99
XLOC_045741	111.196	-3.70918	0.208875	-17.7579	1.49741e-70	9.95402e-70
XLOC_049351	44.4733	-4.07048	0.232924	-17.4756	2.19844e-68	1.40822e-67
XLOC_053914	35.6817	-3.9694	0.376728	-10.5365	5.86234e-26	1.75979e-25
XLOC_056357	5.73938	-3.133	0.167133	-18.7456	2.10417e-78	1.58895e-77
XLOC_067970	4.18368	-3.50489	0.339205	-10.3326	5.01577e-25	1.47711e-24
XLOC_068204	342.877	-5.71821	0.163873	-34.8942	9.11796e-267	9.09817e-265
XLOC_070526	30.4695	-3.0132	0.219594	-13.7217	7.52938e-43	3.11703e-42
XLOC_078748	25.1361	-3.67564	0.155381	-23.6556	1.03277e-123	1.53933e-122
XLOC_078919	7.67794	-3.22516	0.258641	-12.4696	1.09328e-35	3.97387e-35
XLOC_082415	15.8833	-3.04274	0.179538	-16.9476	2.00355e-64	1.20565e-63
XLOC_082416	17.4642	-3.12653	0.295999	-10.5626	4.44009e-26	1.3364e-25
XLOC_083286	16.2149	-3.07571	0.179278	-17.1561	5.66146e-66	3.48761e-65
XLOC_084772	151.385	-4.0839	0.0982973	-41.5464	0	0
XLOC_089879	31.8939	-4.90516	0.249681	-19.6458	6.28605e-86	5.35324e-85
XLOC_090703	673.157	-5.04615	0.159466	-31.6442	9.12564e-220	5.02022e-218
XLOC_091610	7.68411	-3.35491	0.349531	-9.59833	8.12525e-22	2.23337e-21
XLOC_098525	5.00774	-5.4295	0.52989	-10.2465	1.22749e-24	3.58595e-24
XLOC_098762	51.9003	-5.52561	0.167442	-33.0002	8.08155e-239	5.60249e-237
XLOC_100497	1.46529	-3.06389	0.320258	-9.56694	1.10116e-21	3.01832e-21
XLOC_100792	53.4918	-3.59362	0.194221	-18.5028	1.96194e-76	1.43599e-75
XLOC_107562	11.9057	-3.49127	0.192861	-18.1025	3.04644e-73	2.11286e-72
XLOC_107880	105.791	-5.47876	0.165587	-33.087	4.5775e-240	3.21852e-238
XLOC_108103	6.0215	-3.41835	0.215775	-15.8422	1.59141e-56	8.38961e-56
XLOC_109056	49.7969	-3.16746	0.170165	-18.6141	2.47189e-77	1.83588e-76
XLOC_110763	17.4663	-4.49239	0.175333	-25.622	8.67332e-145	1.75102e-143
XLOC_117071	33.3765	-3.24127	0.120511	-26.8961	2.43744e-159	6.06424e-158
XLOC_117536	35.0108	-3.46763	0.198132	-17.5016	1.39377e-68	8.95475e-68
XLOC_117799	2.7369	-3.92911	0.295844	-13.281	2.98273e-40	1.181e-39
XLOC_119026	25.3081	-4.7914	0.165602	-28.9332	4.56593e-184	1.56816e-182
XLOC_126152	60.2516	-3.7363	0.128007	-29.1883	2.73359e-187	9.82753e-186
XLOC_127976	446.099	-4.13134	0.178522	-23.1419	1.75613e-118	2.43991e-117
XLOC_128251	48.4359	-4.0541	0.18315	-22.1355	1.4406e-108	1.72571e-107
XLOC_128254	45.2495	-4.66351	0.170804	-27.3033	3.87848e-164	1.02504e-162
XLOC_128510	16.1361	-3.624	0.172815	-20.9704	1.22307e-97	1.24344e-96
XLOC_129218	3.57436	-3.24905	0.308797	-10.5216	6.86637e-26	2.05875e-25
XLOC_129640	5.35988	-3.26371	0.289101	-11.2891	1.48489e-29	4.79999e-29
XLOC_136263	26.7246	-3.73418	0.213341	-17.5034	1.35008e-68	8.67938e-68
XLOC_136802	32.0884	-3.36549	0.160681	-20.9452	2.07707e-97	2.10367e-96
XLOC_140712	34.9689	-4.21204	0.206617	-20.3858	2.23738e-92	2.10299e-91
XLOC_141061	24.1925	-4.47187	0.173094	-25.8349	3.59685e-147	7.47387e-146
XLOC_141274	10.5395	-4.66986	0.410381	-11.3793	5.30167e-30	1.72941e-29
XLOC_143191	10.3551	-3.67476	0.245457	-14.9711	1.13428e-50	5.3959e-50
XLOC_143460	49.0295	-3.30132	0.159379	-20.7137	2.60736e-95	2.55789e-94
XLOC_150060	3.9549	-4.57572	0.307081	-14.9007	3.2626e-50	1.53941e-49
XR_241968.2	17.993	-4.23878	0.193207	-21.939	1.10187e-106	1.28386e-105
XR_429135.1	3.34685	-3.45738	0.333516	-10.3665	3.52334e-25	1.04067e-24
XR_429530.2	8.14607	-5.13739	0.470597	-10.9168	9.58611e-28	2.98995e-27
XR_430331.1	12.9767	-4.72063	0.624238	-7.56224	3.96195e-14	9.04437e-14
XR_922466.1	2.0006	-3.46521	0.516233	-6.71249	1.91327e-11	4.04419e-11
XR_922795.1	2.67186	-3.62009	0.418455	-8.65107	5.10195e-18	1.28513e-17
XR_922812.1	3.64614	-3.39499	0.315447	-10.7625	5.17618e-27	1.58937e-26
XR_923117.1	1.09842	-3.28614	0.472577	-6.95367	3.55903e-12	7.6953e-12
XR_924057.1	10.5931	-3.6772	0.338653	-10.8583	1.82096e-27	5.64697e-27
XR_924648.1	3.79822	-3.84683	0.249311	-15.4298	1.03119e-53	5.16784e-53
XR_926724.1	10.392	-5.47444	0.708042	-7.7318	1.0604e-14	2.45868e-14
XR_926962.1	2.93408	-3.38191	0.451387	-7.49225	6.77008e-14	1.53517e-13
XR_928224.1	7.27629	-4.28242	0.314438	-13.6193	3.07617e-42	1.2603e-41
XR_928403.1	21.9373	-6.98155	0.499304	-13.9826	1.99191e-44	8.48779e-44
XR_928472.1	2.37713	-3.48131	0.468659	-7.42824	1.10052e-13	2.4813e-13
XR_930351.1	72.9777	-5.77223	0.223752	-25.7974	9.47998e-147	1.95899e-145
XR_931171.1	1.58352	-3.06358	0.344279	-8.89852	5.65941e-19	1.45772e-18
XR_931640.1	9.72989	-3.29916	0.395263	-8.34674	7.01708e-17	1.71722e-16
XR_932203.1	72.8007	-4.98882	0.549873	-9.07268	1.16122e-19	3.0396e-19
XR_934146.1	29.7802	-5.41755	0.1668	-32.4794	2.08348e-231	1.32221e-229
XR_935342.1	5.25274	-4.28416	0.268063	-15.9819	1.70817e-57	9.15279e-57
XR_935343.1	11.254	-3.64231	0.200686	-18.1494	1.29919e-73	9.07027e-73
XR_936748.1	2.66239	-3.52508	0.327677	-10.7578	5.4456e-27	1.67117e-26
XR_936840.1	9.52971	-3.57204	0.352378	-10.137	3.78708e-24	1.09525e-23
XR_938303.1	24.2113	-3.1464	0.169951	-18.5136	1.60317e-76	1.17486e-75
XR_941049.1	2.82771	-3.73684	0.610391	-6.12204	9.23877e-10	1.854e-09
XR_942752.1	3.94337	-5.00269	0.411736	-12.1503	5.71817e-34	2.01375e-33
XR_943233.1	21.4273	-4.04474	0.363692	-11.1213	9.87754e-29	3.14357e-28
XR_943838.1	7.62594	-4.20924	0.357795	-11.7644	5.95661e-32	2.01889e-31
XR_944040.1	2.69353	-3.20471	0.187069	-17.1312	8.68864e-66	5.33665e-65
XR_944953.1	15.2685	-4.8788	0.368037	-13.2563	4.15132e-40	1.63907e-39
XR_945136.1	1.79189	-3.59464	0.505124	-7.11634	1.10827e-12	2.43149e-12
XR_945967.1	35.7308	-6.07438	0.770675	-7.88189	3.22463e-15	7.57831e-15
XR_945992.1	17.713	-4.04865	0.235232	-17.2113	2.18439e-66	1.35328e-65
XR_946364.1	6.30031	-4.10679	0.570176	-7.20266	5.90478e-13	1.30599e-12
XR_946878.1	7.5288	-5.04015	0.510167	-9.87942	5.11281e-23	1.44429e-22
XR_947691.1	2.87508	-4.02477	0.34728	-11.5894	4.66274e-31	1.55269e-30

## Sheet: Supplementary Table4
Supplementary Table4: The overlapped TIR-mRNAs between TR-mRNAs and IR-mRNAs. Log2FoldChange>0 means up-regulated in the immune-high group.
Genename	baseMean	log2FoldChange	lfcSE	stat	pvalue	padj
HECW1	75.414	-2.51269	0.221461	-11.3459	7.76893e-30	2.80483e-29
CAMKK1	185.253	-1.52533	0.226367	-6.73831	1.60236e-11	3.2611e-11
ARX	111.504	-3.9964	0.388797	-10.2789	8.77451e-25	2.73792e-24
SLC4A1	73.5616	-3.9879	0.435195	-9.16348	5.02491e-20	1.36744e-19
PRSS22	17.5835	-4.20006	0.442387	-9.49408	2.22163e-21	6.29218e-21
MCUB	158.828	1.19691	0.13663	8.76024	1.94837e-18	5.0561e-18
MYH13	5.99356	1.44661	0.423022	3.41971	0.000626889	0.000892843
UPP2	42.4046	-2.8477	0.190948	-14.9135	2.69264e-50	1.5577e-49
CEACAM21	19.7287	1.01032	0.157646	6.40881	1.46659e-10	2.88089e-10
SLC13A2	32.6418	-3.66392	0.391261	-9.36438	7.64981e-21	2.12905e-20
TFAP2B	44.4531	-3.15844	0.516806	-6.11146	9.87259e-10	1.87179e-09
IL32	3885.96	2.47852	0.137453	18.0318	1.09663e-72	9.90854e-72
CD4	1142.4	1.54699	0.128998	11.9924	3.89411e-33	1.5302e-32
BTK	27.3747	-1.10298	0.232663	-4.74067	2.13014e-06	3.48143e-06
SYT7	48.7768	-2.01374	0.250958	-8.0242	1.02194e-15	2.41719e-15
ANLN	164.815	1.46967	0.208911	7.03494	1.99352e-12	4.20423e-12
TYROBP	254.409	1.84143	0.156547	11.7628	6.06946e-32	2.32085e-31
ALOX5	375.793	2.05706	0.236127	8.71166	2.99445e-18	7.7223e-18
ACP3	53.3222	-2.609	0.179968	-14.497	1.26519e-47	6.91732e-47
SLC38A5	259.999	1.60246	0.329407	4.86469	1.14639e-06	1.90065e-06
MARCO	5.83691	2.02027	0.448325	4.50627	6.59771e-06	1.05011e-05
CD74	8505.44	1.52302	0.154216	9.8759	5.29543e-23	1.56825e-22
TYMP	2955.39	1.48758	0.16334	9.10729	8.44643e-20	2.27791e-19
VIM	34554.6	2.44317	0.0984641	24.8128	6.52563e-136	1.70435e-134
SLAMF7	317.498	1.15523	0.200324	5.7668	8.07909e-09	1.47919e-08
INSRR	21.364	-2.91669	0.318472	-9.15839	5.26797e-20	1.43254e-19
TMSB10	9593.84	3.06612	0.124181	24.6907	1.34536e-134	3.44613e-133
CASR	50.8094	-2.33278	0.535281	-4.35804	1.31234e-05	2.05589e-05
TLL1	334.888	-1.48048	0.222632	-6.64989	2.93307e-11	5.91697e-11
MSR1	964.125	1.46133	0.153749	9.50463	2.00763e-21	5.69304e-21
RTN4R	113.108	-1.70667	0.188607	-9.04882	1.44528e-19	3.86972e-19
CELF2	1036.85	-1.78342	0.154819	-11.5194	1.05387e-30	3.91017e-30
EPN3	48.6959	-2.90207	0.278516	-10.4198	2.01435e-25	6.41548e-25
COL23A1	1609.74	3.958	0.242896	16.295	1.07081e-59	7.53045e-59
ITIH1	38.4641	-2.8047	0.345356	-8.12118	4.6168e-16	1.1072e-15
PHF21B	18.8824	-3.44245	0.348814	-9.86902	5.67152e-23	1.67696e-22
IL17RB	479.114	1.35477	0.230862	5.8683	4.4029e-09	8.14938e-09
DLX3	2.63747	-1.61604	0.27833	-5.8062	6.3907e-09	1.17492e-08
MCM10	6.79832	1.69048	0.352617	4.79409	1.63415e-06	2.68826e-06
MPPED2	85.0257	-3.06377	0.178197	-17.1931	2.98884e-66	2.40009e-65
FECH	235.656	1.03185	0.137641	7.49667	6.54576e-14	1.45633e-13
FGFR3	147.817	-1.30736	0.25136	-5.20112	1.9809e-07	3.40393e-07
PITX1	38.1561	-1.09252	0.369629	-2.95572	0.00311943	0.0042275
TRPC7	7.73077	-1.83815	0.265147	-6.93256	4.1328e-12	8.61246e-12
CAMK2A	7.02089	-4.08286	0.21635	-18.8715	1.95623e-79	2.03286e-78
SLC12A3	378.71	-5.57703	0.357071	-15.6188	5.41989e-55	3.45175e-54
TRPM5	8.35616	-2.06079	0.283609	-7.2663	3.6946e-13	7.99823e-13
MYO3B	62.3716	-2.89667	0.228349	-12.6852	7.14e-37	3.06715e-36
HMMR	51.0621	1.92034	0.182249	10.5369	5.84002e-26	1.8907e-25
CD5L	31.9653	1.28126	0.384958	3.32831	0.000873734	0.00123179
IGF2BP2	39.4433	-1.00243	0.296963	-3.37562	0.000736507	0.00104346
SLC12A1	1381.5	-5.59699	0.406754	-13.7601	4.42726e-43	2.1886e-42
SEMA3A	60.2582	-1.43737	0.24036	-5.98008	2.23027e-09	4.17576e-09
ATP12A	1.90826	-3.37979	0.556776	-6.07028	1.27689e-09	2.40891e-09
RAP1GAP	534.103	-1.69759	0.251488	-6.75018	1.47662e-11	3.00816e-11
APBB1IP	738.506	1.47711	0.133666	11.0508	2.17366e-28	7.5448e-28
CST7	155.998	2.41651	0.173421	13.9343	3.91787e-44	1.98042e-43
TP73	97.7121	-3.2284	0.194706	-16.5809	9.57715e-62	6.97753e-61
SLC1A3	289.296	1.65686	0.19873	8.33723	7.6053e-17	1.86891e-16
RAPGEF3	818.305	-1.15751	0.171119	-6.76438	1.33878e-11	2.73184e-11
AFM	42.9116	-2.01597	0.379795	-5.30804	1.10809e-07	1.92633e-07
SCGN	254.719	3.98413	0.361727	11.0142	3.26553e-28	1.12633e-27
EPHA6	48.4839	-2.1	0.306532	-6.85085	7.34146e-12	1.51482e-11
NKAIN1	20.7553	2.79246	0.258447	10.8048	3.2679e-27	1.09451e-26
MECOM	673.05	-1.2717	0.185085	-6.87088	6.38073e-12	1.31995e-11
IGSF9	21.0836	-2.05532	0.242031	-8.49199	2.03132e-17	5.09251e-17
AQP6	76.8924	-2.93642	0.392388	-7.48345	7.23964e-14	1.60802e-13
PPEF1	22.4478	-1.75827	0.267065	-6.58369	4.58914e-11	9.18618e-11
TPX2	161.654	1.41546	0.182413	7.75968	8.51469e-15	1.94911e-14
SLC4A11	63.6048	-2.07699	0.238539	-8.70715	3.11618e-18	8.03177e-18
LZTS3	182.476	-2.67487	0.21429	-12.4825	9.30577e-36	3.89158e-35
F11	15.3724	-1.80077	0.303636	-5.93068	3.01677e-09	5.61727e-09
SIRPG	51.5415	2.05606	0.231714	8.8733	7.10092e-19	1.86428e-18
RGS1	1625.4	1.76981	0.194976	9.07706	1.11543e-19	2.99646e-19
LYZ	71.5774	1.92948	0.331538	5.81979	5.89212e-09	1.08497e-08
FETUB	2.26798	-1.29961	0.55836	-2.32755	0.019936	0.0253308
KIF4A	65.8598	1.71476	0.19412	8.83352	1.01433e-18	2.65182e-18
LAMB4	22.0608	-1.75994	0.19379	-9.08165	1.06938e-19	2.87526e-19
SLC26A4	11.0886	-2.37322	0.236861	-10.0195	1.2519e-23	3.7815e-23
SEL1L3	1866.49	1.94937	0.127553	15.2828	9.95325e-53	6.02371e-52
CPA1	1.86224	-1.52585	0.308215	-4.95058	7.39927e-07	1.23833e-06
SLC7A8	773.445	-1.77106	0.224194	-7.89968	2.79627e-15	6.5082e-15
CDC6	54.0945	1.41419	0.15118	9.35438	8.40928e-21	2.33867e-20
EPB41L4B	32.5246	-2.25457	0.268335	-8.40208	4.38632e-17	1.08895e-16
TDRD1	12.6921	-2.45229	0.244893	-10.0137	1.32688e-23	4.00344e-23
SMIM24	263.818	1.26727	0.267293	4.74111	2.12546e-06	3.47408e-06
TREM2	26.1707	1.24474	0.204595	6.08393	1.17269e-09	2.21614e-09
SCD	4294.22	1.20992	0.151566	7.98279	1.43063e-15	3.36591e-15
MMP11	273.908	1.02018	0.192848	5.29006	1.22276e-07	2.12013e-07
OSM	83.7412	1.26495	0.275673	4.58858	4.46262e-06	7.16342e-06
PLA2G3	1.16173	-3.01746	0.359729	-8.38816	4.93826e-17	1.22239e-16
HMOX1	3714.36	1.92296	0.160483	11.9823	4.39953e-33	1.72771e-32
RASD2	362.526	-2.17378	0.234719	-9.2612	2.0215e-20	5.55718e-20
CACNA1I	13.8702	-1.28129	0.241618	-5.30297	1.13935e-07	1.97883e-07
GRAP2	18.7122	-2.19924	0.158094	-13.9109	5.43549e-44	2.74011e-43
NCF4	130.024	1.21361	0.165175	7.34741	2.02079e-13	4.4168e-13
IL2RB	357.892	1.16552	0.159292	7.31691	2.53751e-13	5.52349e-13
KCNK10	20.6975	-2.41208	0.16904	-14.2692	3.40352e-46	1.80211e-45
GZMH	85.5805	3.26972	0.185067	17.6678	7.42883e-70	6.36044e-69
GZMB	77.4499	3.6755	0.210154	17.4896	1.72059e-68	1.44263e-67
CDKN3	29.5843	1.38399	0.181139	7.64049	2.16401e-14	4.89235e-14
CPNE6	5.41947	-3.57806	0.268462	-13.328	1.59166e-40	7.43602e-40
PLTP	2057.79	1.21136	0.236052	5.13173	2.87094e-07	4.8954e-07
MMP9	483.046	2.62034	0.313584	8.35608	6.48382e-17	1.59711e-16
SGK2	297.342	-1.13272	0.184962	-6.12404	9.12345e-10	1.73254e-09
MYBL2	102.963	2.35321	0.242026	9.72297	2.40663e-22	7.0091e-22
CTSZ	4434.21	2.39209	0.140761	16.994	9.10091e-65	7.07333e-64
BIRC7	969.571	-1.69095	0.344133	-4.91365	8.93964e-07	1.4909e-06
CHRNA4	40.4999	-3.41405	0.462482	-7.38203	1.55896e-13	3.42225e-13
EEF1A2	858.041	-3.91175	0.36949	-10.5869	3.42791e-26	1.11697e-25
RASSF2	677.792	1.13934	0.137024	8.31496	9.17867e-17	2.25198e-16
SIRPB1	70.2469	1.38631	0.228276	6.07293	1.25598e-09	2.37065e-09
E2F1	104.367	1.47938	0.156428	9.4572	3.16292e-21	8.90668e-21
ELF4	225.77	1.18155	0.133819	8.82952	1.0513e-18	2.74691e-18
VGLL1	1.79386	-2.37488	0.692515	-3.42936	0.000605015	0.000862217
TIMP1	4305.79	2.57307	0.193982	13.2645	3.71963e-40	1.72006e-39
FGF14	110.066	-2.19397	0.248313	-8.83553	9.96268e-19	2.60569e-18
FGF9	9.36937	-4.04329	0.307829	-13.1348	2.07915e-39	9.44571e-39
FA2H	36.2146	-1.01495	0.264873	-3.83183	0.000127192	0.000188535
CRYM	66.2577	1.44368	0.193526	7.4599	8.65903e-14	1.91825e-13
TOX3	107.852	-1.3048	0.281164	-4.64071	3.47217e-06	5.61031e-06
PYCARD	260.45	1.58292	0.169762	9.32432	1.11703e-20	3.09451e-20
IGDCC4	216.861	-1.27631	0.290117	-4.39931	1.08596e-05	1.71047e-05
OCA2	61.9784	-2.14438	0.333895	-6.42232	1.34211e-10	2.63916e-10
TGM5	45.5737	-4.94243	0.295542	-16.7233	8.87087e-63	6.60509e-62
CALB1	181.46	-2.91669	0.193228	-15.0945	1.75946e-51	1.03916e-50
SFRP1	489.393	-4.12844	0.293215	-14.0799	5.04858e-45	2.60934e-44
ESRP1	43.8366	-1.3956	0.414207	-3.36934	0.000753484	0.00106678
SLC39A14	2476.3	2.30603	0.18413	12.5239	5.52509e-36	2.32253e-35
DHDH	44.1702	2.46754	0.257923	9.56697	1.10089e-21	3.14767e-21
CKM	3.61773	-1.67049	0.220804	-7.56548	3.86434e-14	8.65549e-14
IL4I1	273.82	1.80618	0.192436	9.38589	6.23864e-21	1.7402e-20
ASF1B	87.2221	1.83775	0.164533	11.1695	5.75141e-29	2.02884e-28
EBI3	71.8311	1.65655	0.146423	11.3134	1.12636e-29	4.04533e-29
TJP3	53.0679	-1.35607	0.277868	-4.88027	1.05942e-06	1.75975e-06
NKG7	319.658	3.2133	0.19773	16.2509	2.19992e-59	1.53953e-58
ATP1A3	254.716	-4.43969	0.339401	-13.0809	4.23251e-39	1.90842e-38
ATP6V0A4	88.85	-4.21802	0.398269	-10.5909	3.28476e-26	1.07107e-25
CAV2	1467.97	1.47757	0.109906	13.444	3.3406e-41	1.58493e-40
NPTX2	2656.48	5.02102	0.351311	14.2923	2.44546e-46	1.29964e-45
TFR2	116.602	-1.42982	0.282664	-5.05837	4.2286e-07	7.15538e-07
CA9	2659.85	8.39364	0.232981	36.0271	3.15373e-284	4.7362e-282
TYRP1	3.48446	-2.80596	0.339438	-8.2665	1.37944e-16	3.3645e-16
GATA3	83.2321	-2.10463	0.265311	-7.93267	2.14479e-15	5.01448e-15
PKD2L1	15.7539	1.44768	0.266638	5.42938	5.65509e-08	9.98001e-08
CDH23	263.848	-1.55513	0.23951	-6.49294	8.41765e-11	1.66865e-10
SORCS1	21.6629	-1.49956	0.323588	-4.63417	3.58377e-06	5.7856e-06
RNF43	79.0761	-2.6507	0.262634	-10.0927	5.94887e-24	1.81696e-23
HOXB6	220.034	-1.48674	0.137839	-10.7861	4.00549e-27	1.33746e-26
DLX4	16.8704	1.01798	0.243236	4.18513	2.84997e-05	4.38352e-05
COL1A1	296.832	-1.00889	0.26693	-3.77962	0.000157066	0.000231381
PF4V1	22.0818	1.46597	0.290949	5.03859	4.68985e-07	7.91861e-07
AREG	57.0809	2.63015	0.275767	9.53758	1.46199e-21	4.16415e-21
CPE	2733.89	2.20874	0.217837	10.1394	3.69309e-24	1.13393e-23
CLNK	52.6431	-2.59387	0.162546	-15.9577	2.51857e-57	1.70054e-56
NCAPG	83.0501	1.16985	0.17775	6.5814	4.66026e-11	9.32452e-11
HTATIP2	493.682	2.13937	0.12403	17.2487	1.14396e-66	9.27416e-66
MS4A4A	242.353	2.33882	0.18566	12.5973	2.185e-36	9.28339e-36
FOLR1	388.943	1.99627	0.203097	9.82918	8.43049e-23	2.48131e-22
IL10RA	331.951	-1.48486	0.154633	-9.60248	7.8047e-22	2.24081e-21
MDK	204.406	-1.15962	0.232283	-4.99226	5.96756e-07	1.00215e-06
CALCA	3.172	-3.19556	0.275145	-11.6141	3.49524e-31	1.31332e-30
VWF	207.215	1.8307	0.211733	8.6463	5.31953e-18	1.36034e-17
SELPLG	45.1897	1.03089	0.314387	3.27904	0.0010416	0.00146092
ASIC1	12.496	-1.2397	0.260564	-4.75776	1.9575e-06	3.20801e-06
SYT10	6.9976	-1.78904	0.404995	-4.41745	9.98736e-06	1.57668e-05
VDR	47.2469	-1.213	0.27576	-4.39875	1.08877e-05	1.71444e-05
IFNG	12.8527	1.2865	0.28516	4.51149	6.4374e-06	1.02582e-05
GAPDH	36016.6	2.67149	0.125447	21.2958	1.24161e-100	1.85564e-99
ENO2	2554.62	2.04804	0.166808	12.2779	1.19087e-34	4.83461e-34
NT5DC3	570.638	-1.02685	0.132865	-7.72849	1.08832e-14	2.48305e-14
KHDRBS2	5.36331	-3.0365	0.185573	-16.3628	3.52301e-60	2.49831e-59
SIM1	58.6169	-4.33842	0.340962	-12.7241	4.34643e-37	1.87446e-36
VNN2	123.984	1.59226	0.185263	8.59459	8.35608e-18	2.12375e-17
EYA4	46.3709	-3.90131	0.28764	-13.5632	6.62109e-42	3.19011e-41
PACRG	26.71	-1.64362	0.197231	-8.33344	7.85274e-17	1.92895e-16
TTK	33.7482	1.13885	0.167311	6.80678	9.98048e-12	2.048e-11
LY86	118.075	2.21522	0.140107	15.8109	2.61766e-56	1.72187e-55
TBX18	62.1341	-1.82302	0.26669	-6.83574	8.15845e-12	1.67968e-11
PCDHB2	24.855	1.03415	0.33065	3.12762	0.0017623	0.00243021
KIF20A	84.0931	1.79963	0.194324	9.26099	2.02552e-20	5.56741e-20
SLC4A9	92.6158	-4.33999	0.379823	-11.4263	3.08834e-30	1.13011e-29
LMNB1	229.194	1.33435	0.137047	9.73641	2.10864e-22	6.15085e-22
AGXT2	700.992	1.28999	0.278306	4.63514	3.56696e-06	5.76047e-06
ST8SIA4	519.735	1.44362	0.135694	10.6387	1.96778e-26	6.45824e-26
FGF1	160.327	-2.35896	0.187196	-12.6015	2.0704e-36	8.80251e-36
HRH2	628.809	1.97144	0.188125	10.4794	1.07428e-25	3.45155e-25
KNG1	131.912	-2.64802	0.533695	-4.96168	6.98855e-07	1.17075e-06
CD86	231.325	1.80563	0.154876	11.6586	2.07495e-31	7.85201e-31
CISH	152.384	-1.09585	0.190536	-5.75142	8.84983e-09	1.61618e-08
STEAP3	837.014	1.85299	0.244609	7.5753	3.58307e-14	8.03515e-14
TFCP2L1	972.758	-1.99532	0.316415	-6.30603	2.86286e-10	5.55566e-10
DOK1	188.467	1.13921	0.120297	9.46998	2.79904e-21	7.89992e-21
OTX1	4.90538	-1.19517	0.370561	-3.22529	0.00125843	0.00175566
IL1RL1	87.6174	-1.22083	0.210124	-5.81004	6.24588e-09	1.14863e-08
PLCL1	400.088	-1.74965	0.185561	-9.42896	4.14192e-21	1.16245e-20
PLEK	678.596	1.87438	0.17044	10.9973	3.93626e-28	1.35342e-27
ATP6V1B1	78.464	-3.20199	0.276322	-11.5879	4.7477e-31	1.77926e-30
NPHS2	17.9321	-4.93705	0.553014	-8.92754	4.35575e-19	1.15135e-18
NCF2	257.298	1.07	0.187576	5.70437	1.16776e-08	2.1228e-08
TNNI3K	11.2378	1.05048	0.235467	4.46125	8.14819e-06	1.2917e-05
CD2	244.421	2.0101	0.18639	10.7844	4.07898e-27	1.36127e-26
HPCAL4	18.612	-1.24092	0.296109	-4.19076	2.78018e-05	4.27979e-05
CD48	237.353	1.92406	0.154555	12.4491	1.41498e-35	5.88033e-35
CDC20	85.4503	1.94929	0.216212	9.01564	1.95733e-19	5.22347e-19
FASLG	38.9699	1.5133	0.188148	8.04312	8.75795e-16	2.07785e-15
TNNT2	35.3415	-3.28636	0.175038	-18.7751	1.20619e-78	1.23551e-77
TNFAIP3	1031.7	1.03857	0.116513	8.91379	4.93187e-19	1.30068e-18
TCF21	36.8381	-3.66183	0.34576	-10.5906	3.29302e-26	1.07357e-25
CCND2	1026.12	-1.45261	0.139463	-10.4157	2.10171e-25	6.69139e-25
TRPM6	59.9443	-2.61012	0.168752	-15.4672	5.7783e-54	3.59878e-53
ONECUT2	29.5296	-2.23516	0.326339	-6.84921	7.42568e-12	1.53152e-11
IFI27L2	211.621	2.10832	0.130404	16.1676	8.5354e-59	5.91758e-58
ESRRB	47.8703	-2.78433	0.260703	-10.6801	1.26166e-26	4.16203e-26
BCL11A	171.838	-3.30357	0.137109	-24.0944	2.86225e-128	6.53195e-127
HOXB8	12.1628	-1.1975	0.235641	-5.08189	3.73692e-07	6.33952e-07
ENOX1	37.3092	-1.36019	0.126818	-10.7255	7.72674e-27	2.56073e-26
CLU	17689	1.67439	0.188486	8.88338	6.48596e-19	1.70475e-18
CSTA	44.1381	3.03245	0.18259	16.608	6.09909e-62	4.46803e-61
CCRL2	81.1761	1.21727	0.19739	6.1668	6.96845e-10	1.33053e-09
CCR2	60.6991	1.37244	0.175037	7.84084	4.47544e-15	1.03389e-14
TMEM54	455.12	1.42153	0.139861	10.1639	2.8743e-24	8.84861e-24
TMIGD3	42.6847	2.25486	0.199946	11.2774	1.69783e-29	6.0732e-29
XPNPEP2	95.1115	-1.36519	0.344765	-3.95976	7.50251e-05	0.000112562
SASH3	386.732	1.47817	0.135988	10.8698	1.60546e-27	5.41708e-27
PLG	54.6122	-2.36422	0.162633	-14.5371	7.05206e-48	3.86928e-47
CD244	42.3703	1.07182	0.145747	7.35402	1.92339e-13	4.20687e-13
HS3ST2	349.074	-1.943	0.313543	-6.19694	5.75715e-10	1.10321e-09
PRDX4	937.746	2.744	0.116404	23.573	7.30074e-123	1.51228e-121
TNFAIP6	409.305	5.51091	0.259354	21.2486	3.39408e-100	5.04829e-99
ZNF831	65.4305	-1.65429	0.248446	-6.65855	2.76539e-11	5.58113e-11
IL9R	31.5974	-2.05662	0.210191	-9.7845	1.31245e-22	3.84404e-22
CRISP2	0.627018	-2.11016	0.509284	-4.14339	3.42202e-05	5.23925e-05
H2BC11	7.63256	-1.14959	0.201697	-5.69958	1.20101e-08	2.18219e-08
TREM1	136.407	1.62815	0.302701	5.37874	7.50102e-08	1.31554e-07
CPNE5	345.064	-1.89087	0.2043	-9.25533	2.13576e-20	5.86695e-20
IL1B	20.169	-2.31358	0.293462	-7.88373	3.17747e-15	7.3816e-15
TNFSF9	129.667	1.02727	0.199482	5.14968	2.60932e-07	4.45827e-07
CD70	465.472	4.18166	0.250437	16.6975	1.36759e-62	1.01544e-61
C3	1616.25	2.52481	0.249716	10.1107	4.95154e-24	1.51607e-23
OVOL2	9.53846	-4.0075	0.348731	-11.4917	1.45253e-30	5.37006e-30
PROZ	7.94538	-2.80745	0.362395	-7.74694	9.41303e-15	2.15158e-14
HCST	44.2827	2.47195	0.197184	12.5362	4.73007e-36	1.99239e-35
FLRT1	85.2366	-4.59616	0.181643	-25.3032	2.94795e-141	8.28005e-140
WNK4	214.627	-2.04335	0.239954	-8.51561	1.65716e-17	4.17192e-17
DACH2	12.9449	-3.70313	0.25481	-14.5329	7.50028e-48	4.11158e-47
AVPR2	25.7029	-1.07149	0.265521	-4.03541	5.45061e-05	8.2555e-05
MASP1	280.513	-1.20696	0.211248	-5.71347	1.10693e-08	2.01498e-08
PKMYT1	75.8874	1.2663	0.198439	6.38128	1.75619e-10	3.43996e-10
VIL1	100.655	2.88099	0.348734	8.26128	1.44114e-16	3.51313e-16
RASL11B	25.8951	-1.89214	0.253944	-7.451	9.26332e-14	2.05017e-13
YWHAH	1894.33	1.56775	0.0690996	22.6883	5.84473e-114	1.05058e-112
MCHR1	135.089	3.66103	0.346609	10.5624	4.45039e-26	1.44533e-25
RAC2	525.092	1.73042	0.152181	11.3708	5.84359e-30	2.11917e-29
CPA4	106.795	-1.21533	0.332851	-3.65127	0.000260945	0.000379131
PODXL	2995.79	1.0691	0.16414	6.51333	7.35011e-11	1.46014e-10
HOXD10	33.6386	-1.1809	0.230125	-5.13157	2.87336e-07	4.89907e-07
CGNL1	28.787	-3.30568	0.2538	-13.0247	8.84987e-39	3.95874e-38
SHBG	7.77188	-1.52561	0.177324	-8.6035	7.73198e-18	1.96755e-17
CD68	4020.26	2.6401	0.148133	17.8225	4.72938e-71	4.1484e-70
APOC1	1065.15	1.1536	0.236841	4.87077	1.11166e-06	1.84421e-06
ACSBG2	6.4863	-1.47384	0.173335	-8.50283	1.85024e-17	4.64793e-17
LSP1	125.652	-1.90783	0.191837	-9.94503	2.65095e-23	7.92011e-23
COL5A1	488.687	-1.17585	0.322937	-3.6411	0.000271471	0.0003941
GATA5	12.2107	-1.83303	0.294753	-6.21886	5.00768e-10	9.61768e-10
RBBP8NL	3.86655	-2.2664	0.55401	-4.09091	4.29689e-05	6.5448e-05
ASS1	298.75	-1.36641	0.208442	-6.55535	5.55133e-11	1.10741e-10
PNCK	1050.45	4.29594	0.297284	14.4506	2.48522e-47	1.35163e-46
DUSP9	98.4433	-3.00733	0.39083	-7.69473	1.41796e-14	3.2229e-14
CASZ1	265.782	-2.11246	0.138278	-15.2769	1.08979e-52	6.58259e-52
SLC34A1	244.27	-2.98738	0.334726	-8.92485	4.46292e-19	1.17884e-18
MAP1B	1589.51	-1.51084	0.140145	-10.7806	4.25279e-27	1.418e-26
TNS4	32.3781	-2.85448	0.195798	-14.5787	3.83953e-48	2.12102e-47
TOP2A	297.486	1.38579	0.19479	7.11431	1.12474e-12	2.39616e-12
PPP1R1B	8.61947	-2.28846	0.328626	-6.96373	3.31378e-12	6.92651e-12
LGALS3	2203.02	2.07128	0.179131	11.5629	6.3511e-31	2.36967e-30
DDC	609.196	2.18133	0.257917	8.45749	2.7319e-17	6.8259e-17
RHBG	78.1117	-2.88241	0.355587	-8.10607	5.22827e-16	1.25159e-15
RAB25	21.9705	-1.66209	0.436849	-3.80473	0.000141961	0.000209743
ACY3	332.758	2.38713	0.198189	12.0447	2.06833e-33	8.16545e-33
FAM83F	273.137	-1.80923	0.258089	-7.01011	2.38131e-12	5.01015e-12
ADAMDEC1	125.182	2.36123	0.279677	8.44272	3.10032e-17	7.73192e-17
CCNB1	144.034	1.90295	0.170282	11.1753	5.38715e-29	1.90143e-28
HMGCS2	122.059	1.81147	0.393772	4.60031	4.2186e-06	6.77873e-06
VTCN1	37.5564	-2.99261	0.26894	-11.1274	9.22772e-29	3.23735e-28
RAB33A	21.4929	1.40617	0.221752	6.34119	2.2799e-10	4.4429e-10
CDCA8	53.1887	1.63667	0.18063	9.06094	1.29332e-19	3.46834e-19
TBX3	234.277	-1.61756	0.188633	-8.57518	9.8932e-18	2.50928e-17
EHF	26.64	-4.09859	0.319986	-12.8087	1.46596e-37	6.37236e-37
ELF5	18.9587	-3.70079	0.273024	-13.5548	7.42012e-42	3.56863e-41
AGAP2	179.936	1.09342	0.120447	9.07802	1.10567e-19	2.97067e-19
KRT7	209.304	-1.51629	0.27321	-5.5499	2.85839e-08	5.11325e-08
KCNH3	23.6442	-1.8937	0.203983	-9.28364	1.63779e-20	4.51702e-20
EMX1	262.152	-1.05389	0.192714	-5.46869	4.53373e-08	8.03532e-08
ALDH1L2	206.197	-1.44113	0.200736	-7.17924	7.00993e-13	1.50373e-12
USP44	13.6047	-2.26379	0.196724	-11.5074	1.21076e-30	4.48602e-30
SLC41A2	55.2345	-1.42902	0.114632	-12.4661	1.14261e-35	4.76224e-35
LCP1	2040.26	1.79881	0.15225	11.8148	3.27239e-32	1.2575e-31
GPNMB	5971.42	-1.78709	0.249308	-7.16823	7.59738e-13	1.6275e-12
IL6	122.171	1.97254	0.360396	5.47325	4.41857e-08	7.83346e-08
MYO1G	453.031	1.14216	0.172439	6.62355	3.5068e-11	7.05147e-11
ZFHX2	112.779	-2.97403	0.0972991	-30.5659	3.48193e-205	2.26715e-203
TM6SF1	129.209	-1.47733	0.15917	-9.28147	1.6715e-20	4.60794e-20
CHAD	58.6781	-1.97553	0.200629	-9.84669	7.08417e-23	2.08902e-22
GALNT5	99.778	-1.2455	0.281762	-4.42041	9.85131e-06	1.55559e-05
SCN7A	51.8927	-3.17178	0.166575	-19.0411	7.78338e-81	8.28714e-80
BLK	45.3181	-2.26502	0.191966	-11.7991	3.94612e-32	1.51296e-31
MYC	483.547	1.49212	0.152819	9.76396	1.60761e-22	4.70188e-22
SIT1	53.555	2.05813	0.198548	10.3659	3.54438e-25	1.12041e-24
TFAP2A	30.7593	-1.9508	0.27838	-7.00768	2.42294e-12	5.09428e-12
CAPN11	31.5693	1.46134	0.234515	6.23133	4.62499e-10	8.89737e-10
MGARP	72.3611	2.27363	0.301394	7.5437	4.56826e-14	1.02064e-13
CASP5	8.65143	1.82901	0.216374	8.453	2.83913e-17	7.08812e-17
ITPKA	63.6038	2.9258	0.322096	9.08363	1.05016e-19	2.82521e-19
PAK6	39.7315	-2.09467	0.278278	-7.52727	5.18125e-14	1.15537e-13
STRA6	65.2319	-2.66635	0.260669	-10.2288	1.4726e-24	4.56209e-24
SEMA6D	298.527	-2.01935	0.197028	-10.2491	1.19468e-24	3.70976e-24
GIPC2	388.642	1.45988	0.207191	7.04606	1.84052e-12	3.88948e-12
DNASE2B	5.41629	2.10318	0.350578	5.99917	1.98325e-09	3.72037e-09
KHK	1760.9	3.19948	0.204622	15.6361	4.13241e-55	2.64264e-54
ADAMTS14	178.262	-1.23631	0.281993	-4.3842	1.16415e-05	1.83036e-05
AOX1	701.417	2.13863	0.224472	9.52736	1.61335e-21	4.58754e-21
BMPR1B	10.5766	-4.00341	0.397655	-10.0675	7.68721e-24	2.33755e-23
FRAS1	808.85	-1.6836	0.202603	-8.30984	9.58292e-17	2.34967e-16
EGF	119.554	-2.65518	0.259876	-10.2171	1.66221e-24	5.14608e-24
FBN2	65.2806	-1.95906	0.229751	-8.52685	1.50381e-17	3.78945e-17
B4GALNT3	54.2226	-1.24853	0.261258	-4.77892	1.76241e-06	2.89364e-06
ERP27	38.7419	-1.15924	0.141768	-8.17702	2.90958e-16	7.02389e-16
PIK3C2G	32.0248	-4.91827	0.19707	-24.9569	1.79658e-137	4.82769e-136
PLCZ1	6.56167	-4.16723	0.275496	-15.1263	1.08716e-51	6.45158e-51
RBP5	1788.74	2.10154	0.154016	13.645	2.16349e-42	1.05467e-41
INHBE	146.504	-1.69051	0.339562	-4.9785	6.40778e-07	1.07501e-06
PTPRQ	24.7139	-4.05664	0.444212	-9.13222	6.71103e-20	1.81647e-19
SLC39A5	570.192	2.32056	0.254483	9.1187	7.60281e-20	2.05336e-19
GPR84	19.6584	1.1145	0.255443	4.36301	1.28288e-05	2.01093e-05
SSTR1	44.7936	1.27476	0.222708	5.72391	1.04103e-08	1.89742e-08
BCL2A1	130.32	3.52493	0.27907	12.631	1.42428e-36	6.08184e-36
RHCG	66.5742	-4.08668	0.309454	-13.2061	8.08934e-40	3.71216e-39
SEPTIN12	2.6994	-3.95345	0.241627	-16.3618	3.58481e-60	2.54116e-59
SLC5A2	96.555	-2.86798	0.264016	-10.8629	1.73157e-27	5.84048e-27
ITGAX	731.076	-2.26161	0.216549	-10.4439	1.56292e-25	4.99565e-25
RPS2	9871.32	1.88832	0.105501	17.8986	1.20903e-71	1.07212e-70
SLC16A3	583.404	-1.19486	0.174283	-6.85589	7.08684e-12	1.46293e-11
PNMT	1.59491	-1.98151	0.309683	-6.39851	1.56904e-10	3.07986e-10
DNMT3L	9.84305	-1.29107	0.295116	-4.3748	1.21546e-05	1.90862e-05
FBN3	31.5174	-2.81905	0.453664	-6.21396	5.16671e-10	9.91902e-10
TM4SF5	63.8358	3.97683	0.255655	15.5554	1.4614e-54	9.23139e-54
PRDM16	113.626	-2.4474	0.237882	-10.2883	7.95758e-25	2.4876e-24
PADI1	97.1341	4.16479	0.376022	11.0759	1.64197e-28	5.71421e-28
CNKSR1	35.7177	-1.2243	0.259294	-4.72168	2.33902e-06	3.81411e-06
KIF2C	79.2424	1.16404	0.180685	6.44236	1.17633e-10	2.31879e-10
TMEM61	8.55987	-2.18993	0.363858	-6.01863	1.75898e-09	3.30465e-09
CD53	916.964	1.96108	0.145393	13.4882	1.83562e-41	8.75586e-41
XCL2	10.3325	1.99327	0.237834	8.38095	5.25035e-17	1.29826e-16
NUF2	34.607	1.40176	0.173866	8.06232	7.48577e-16	1.7817e-15
NR1I3	18.8076	-2.52516	0.103031	-24.5088	1.19042e-132	2.93616e-131
SEMA6C	230.71	-1.2432	0.172556	-7.20463	5.82035e-13	1.25259e-12
DTL	79.1566	1.1952	0.173421	6.8919	5.50537e-12	1.14179e-11
SUSD4	72.2757	-1.50706	0.248245	-6.07084	1.27246e-09	2.40078e-09
S100A8	118.655	4.03724	0.245051	16.4751	5.53901e-61	3.97639e-60
DEGS1	1587.8	1.81091	0.135421	13.3725	8.75794e-41	4.11325e-40
ATP6V1C2	108.677	-1.08482	0.231047	-4.69524	2.66293e-06	4.3298e-06
NXPH2	5.75574	-1.7432	0.635234	-2.74418	0.00606616	0.0080539
CDCA7	70.5723	2.15969	0.185789	11.6244	3.09664e-31	1.16637e-30
DLX1	11.3269	1.78006	0.208587	8.53391	1.4148e-17	3.56659e-17
TM4SF19	123.287	-3.20729	0.318008	-10.0856	6.3987e-24	1.95243e-23
AHSG	1.69638	-2.02638	0.402767	-5.03115	4.87555e-07	8.2247e-07
PLK2	1289.98	1.00327	0.161015	6.23091	4.63727e-10	8.91915e-10
GZMA	161.83	3.10331	0.193287	16.0554	5.23944e-58	3.57395e-57
ADAMTS19	6.73722	-5.18486	0.330981	-15.6651	2.61833e-55	1.68191e-54
RNF145	1127.61	1.86446	0.117501	15.8676	1.06289e-56	7.07148e-56
KLHL3	255.565	-2.23161	0.156336	-14.2744	3.16059e-46	1.67396e-45
MTFR2	14.4296	1.24047	0.162469	7.63512	2.25611e-14	5.09685e-14
CREB5	780.17	-1.01399	0.129229	-7.8465	4.27822e-15	9.8894e-15
CDCA5	71.7184	1.90781	0.177636	10.74	6.60511e-27	2.19369e-26
IGFBP1	372.722	4.49149	0.427181	10.5143	7.42627e-26	2.39716e-25
TRIM50	5.29795	-2.21811	0.275971	-8.03749	9.16945e-16	2.17299e-15
ASB15	6.08047	-3.88313	0.317546	-12.2286	2.18803e-34	8.82129e-34
CHRNA6	4.33802	-1.50558	0.292118	-5.154	2.54991e-07	4.35837e-07
DOK2	181.537	1.54931	0.151271	10.2419	1.28643e-24	3.99131e-24
RGS20	100.118	-3.95914	0.339074	-11.6763	1.6844e-31	6.38837e-31
SLC26A7	133.922	-3.24571	0.310053	-10.4683	1.2083e-25	3.8768e-25
ATP6V0D2	83.7777	-2.1034	0.272009	-7.73282	1.05194e-14	2.40123e-14
PLPPR1	16.7228	-1.29979	0.457649	-2.84014	0.00450934	0.00604209
FUOM	150.796	1.70209	0.144214	11.8025	3.78865e-32	1.45349e-31
SLC5A12	1148.86	1.09106	0.310413	3.51487	0.000439972	0.000631507
GRIK4	29.7924	-1.6234	0.271018	-5.99	2.09842e-09	3.93419e-09
SLC22A8	178.822	-3.56131	0.379632	-9.38095	6.53812e-21	1.82292e-20
TKFC	354.858	1.11351	0.106909	10.4155	2.10659e-25	6.70464e-25
ZP1	9.31733	1.14395	0.328678	3.48044	0.000500589	0.000716469
CHEK1	23.591	1.54934	0.275233	5.62919	1.81063e-08	3.26467e-08
DUSP15	69.5361	-1.47385	0.235687	-6.25343	4.01529e-10	7.74687e-10
FXYD4	42.7175	-1.87546	0.599602	-3.12784	0.00176098	0.00242893
PCDH15	8.42709	-3.54978	0.205543	-17.2703	7.87738e-67	6.40299e-66
FCGR1A	111.793	2.35175	0.204034	11.5263	9.72856e-31	3.61391e-30
RGS18	58.4331	1.54907	0.141987	10.91	1.03281e-27	3.50775e-27
SLC7A11	122.162	-1.19914	0.19009	-6.30828	2.82148e-10	5.47707e-10
THRB	177.743	-1.21437	0.161943	-7.49871	6.4448e-14	1.43456e-13
ATP6V1G3	0.701081	-2.92275	0.737869	-3.96107	7.46158e-05	0.000111975
NR3C2	316.038	-1.7012	0.183505	-9.27059	1.85112e-20	5.09633e-20
KCNJ1	79.3748	-2.68059	0.36135	-7.41828	1.18654e-13	2.61582e-13
TMEM45B	21.7241	-1.84542	0.234319	-7.87568	3.38885e-15	7.86088e-15
CENPU	89.2195	1.39862	0.123086	11.3629	6.3985e-30	2.31635e-29
GABRA2	50.968	-4.78699	0.388684	-12.3159	7.43837e-35	3.04033e-34
SACS	567.974	-1.0097	0.111856	-9.02676	1.76823e-19	4.72356e-19
RBM46	5.52227	1.77802	0.2902	6.12688	8.96193e-10	1.70243e-09
GRM1	15.1766	-2.39356	0.208959	-11.4547	2.22828e-30	8.18765e-30
PLA2R1	544.35	-2.08525	0.130809	-15.9412	3.28052e-57	2.20621e-56
CD8A	237.619	1.6725	0.205291	8.14696	3.73192e-16	8.9788e-16
PDLIM3	269.047	-2.861	0.210032	-13.6217	2.97573e-42	1.44533e-41
CA10	13.7785	-2.39359	0.576838	-4.1495	3.33198e-05	5.10558e-05
PROM2	261.475	-2.29749	0.25408	-9.04238	1.53302e-19	4.10171e-19
SAMSN1	18.505	-2.11935	0.253156	-8.37171	5.67879e-17	1.40197e-16
VSIG4	599.849	2.44005	0.193534	12.6079	1.91045e-36	8.12805e-36
AFF2	150.822	-2.37472	0.256128	-9.27164	1.83308e-20	5.04815e-20
CXCL13	87.18	4.25085	0.349999	12.1453	6.07438e-34	2.42845e-33
SFXN2	412.758	-1.77902	0.0944566	-18.8343	3.9561e-79	4.07921e-78
CACNA2D3	47.4528	-1.10192	0.176819	-6.23189	4.60842e-10	8.8664e-10
SVOPL	11.6947	-2.20056	0.36861	-5.96988	2.37434e-09	4.44104e-09
RHBDL2	88.6881	-2.18311	0.12874	-16.9574	1.69547e-64	1.31172e-63
CDC25C	14.0854	1.02894	0.238177	4.32007	1.55983e-05	2.43195e-05
CD1A	5.04884	1.65676	0.320375	5.1713	2.32465e-07	3.98102e-07
SLAMF8	375.934	2.56194	0.206172	12.4262	1.88423e-35	7.80949e-35
SLC5A11	12.8404	-1.44085	0.255195	-5.64608	1.64146e-08	2.9654e-08
FCER1G	609.678	2.5836	0.160106	16.1369	1.40467e-58	9.70601e-58
WNT9B	47.1584	-2.14515	0.222631	-9.63546	5.66368e-22	1.63366e-21
TNNI1	28.5808	-2.52591	0.238679	-10.5829	3.57856e-26	1.16585e-25
C1QC	3156.82	2.31481	0.174117	13.2945	2.49086e-40	1.15817e-39
SIM2	138.347	-5.44663	0.163331	-33.3472	7.99188e-244	8.00133e-242
HK2	388.807	3.06937	0.254108	12.079	1.36406e-33	5.40572e-33
SPON2	3849.49	-1.726	0.219781	-7.8533	4.05239e-15	9.37785e-15
CILP2	43.7751	-1.37257	0.376918	-3.64157	0.00027098	0.000393465
CRYAA	15.7676	-3.06058	0.427508	-7.15912	8.11981e-13	1.73781e-12
ITGB2	2253.1	1.82124	0.146271	12.4511	1.37932e-35	5.73468e-35
CCR5	266.209	1.758	0.177884	9.88287	4.93965e-23	1.46381e-22
PTH1R	415.061	-1.30622	0.230542	-5.66585	1.46295e-08	2.64831e-08
AZGP1	267.068	2.51288	0.274503	9.15427	5.47258e-20	1.48774e-19
HK3	186.974	1.49005	0.197585	7.54128	4.65379e-14	1.0395e-13
PTGER1	28.7431	-2.44745	0.356403	-6.86711	6.55171e-12	1.35472e-11
COL26A1	12.9206	-2.4992	0.333939	-7.48398	7.21022e-14	1.60168e-13
NPHS1	15.2795	-3.92699	0.396391	-9.90687	3.88645e-23	1.15502e-22
FDXR	330.793	1.26758	0.10695	11.8521	2.09842e-32	8.10384e-32
AQP5	4.06894	-2.60733	0.354323	-7.35863	1.85813e-13	4.06749e-13
PRR35	39.6877	-5.22754	0.585542	-8.92769	4.34998e-19	1.14999e-18
BSND	47.7324	-4.0552	0.23321	-17.3886	1.00685e-67	8.31096e-67
AK4	2371.81	1.22007	0.147854	8.25184	1.55975e-16	3.79582e-16
TMEM82	52.5532	1.76299	0.320973	5.49264	3.9598e-08	7.03688e-08
LAPTM5	3710.41	2.09748	0.146787	14.2893	2.55306e-46	1.35605e-45
DIRAS3	14.6583	1.59956	0.283042	5.65131	1.59233e-08	2.87803e-08
NTNG1	18.0811	-4.17168	0.261542	-15.9503	2.83374e-57	1.90988e-56
GBP2	1511.99	2.26519	0.127113	17.8203	4.92065e-71	4.31414e-70
CADM3	237.012	1.85378	0.301553	6.14743	7.87484e-10	1.50021e-09
OLFML2B	111.761	1.29056	0.210295	6.13689	8.41541e-10	1.60139e-09
FCGR3B	98.3818	2.78359	0.268011	10.3861	2.86818e-25	9.08662e-25
AXDND1	10.2653	-2.19526	0.203693	-10.7773	4.40686e-27	1.46911e-26
PM20D1	17.8778	-1.25157	0.215297	-5.81323	6.12776e-09	1.12702e-08
IL24	6.08391	-1.49647	0.230148	-6.50221	7.91477e-11	1.57014e-10
ACTG2	45.9239	-2.28734	0.25207	-9.07423	1.14487e-19	3.07423e-19
INHBB	684.484	3.05802	0.191383	15.9785	1.80306e-57	1.22141e-56
CTSS	871.422	1.61934	0.139497	11.6085	3.73309e-31	1.40156e-30
S100A11	2826.84	2.25867	0.144423	15.6393	3.93327e-55	2.51962e-54
S100A9	383.351	2.54901	0.262686	9.70364	2.90916e-22	8.45814e-22
NIPAL1	46.8706	-1.50025	0.166932	-8.98714	2.53738e-19	6.75401e-19
IHH	33.7499	1.36165	0.268441	5.07242	3.92779e-07	6.65786e-07
EOMES	67.8804	1.69219	0.234413	7.21885	5.24282e-13	1.12961e-12
MNDA	240.651	2.18616	0.144656	15.1128	1.3335e-51	7.89586e-51
AIM2	41.4337	1.45921	0.217982	6.6942	2.1686e-11	4.39049e-11
FABP1	4.16702	-2.16469	0.495078	-4.37243	1.22872e-05	1.92847e-05
LIPH	63.6494	-1.7764	0.254518	-6.97949	2.96245e-12	6.20827e-12
CLDN19	52.0417	-3.01146	0.409637	-7.35154	1.95935e-13	4.28453e-13
EMCN	657.78	1.23261	0.213369	5.77688	7.60979e-09	1.39519e-08
SAP30	246.543	2.40805	0.11721	20.5447	8.57745e-94	1.14419e-92
SMIM43	15.9715	1.82976	0.271548	6.73824	1.60312e-11	3.2623e-11
EDIL3	1117.05	1.38111	0.213664	6.46395	1.02006e-10	2.01631e-10
RANBP3L	28.095	-2.99322	0.355123	-8.42869	3.49544e-17	8.7033e-17
ADGRV1	172.15	-2.92997	0.138152	-21.2083	8.00417e-100	1.18203e-98
ENPP6	55.7456	-2.55613	0.18553	-13.7775	3.48316e-43	1.72601e-42
TMEM174	151.232	2.02012	0.37311	5.41427	6.15385e-08	1.08438e-07
TXLNB	57.3354	-1.49247	0.210638	-7.08547	1.3857e-12	2.94371e-12
DACT2	35.526	-1.06287	0.350613	-3.03147	0.00243365	0.0033218
PTTG1	85.9977	2.53839	0.210525	12.0574	1.7728e-33	7.01214e-33
SYTL3	30.8885	2.02988	0.327026	6.2071	5.39719e-10	1.03561e-09
FABP5	449.525	1.42183	0.181329	7.84113	4.46496e-15	1.03159e-14
FNDC1	225.034	-1.16503	0.291981	-3.99009	6.60477e-05	9.95662e-05
SLC30A8	23.7665	-3.74965	0.21528	-17.4176	6.06873e-68	5.0317e-67
UNCX	3.25393	-4.67907	0.557124	-8.39861	4.51791e-17	1.12087e-16
SLC7A13	9.50062	-2.79629	0.401545	-6.96385	3.31106e-12	6.92172e-12
FREM1	84.4003	-3.2102	0.268496	-11.9562	6.02248e-33	2.35809e-32
CPA6	36.1301	-4.12632	0.302077	-13.6598	1.7642e-42	8.61378e-42
RNF183	90.0997	1.78008	0.258888	6.87587	6.16114e-12	1.27523e-11
AQP3	998.994	2.21178	0.19043	11.6147	3.47189e-31	1.30508e-30
SLITRK5	155.246	-1.25772	0.26983	-4.66117	3.1441e-06	5.09303e-06
FOLR2	326.282	2.12549	0.18374	11.568	5.98921e-31	2.23644e-30
DEPP1	101.836	-1.83331	0.201644	-9.0918	9.7414e-20	2.62297e-19
OXGR1	3.57521	-2.24182	0.397367	-5.64169	1.68387e-08	3.04024e-08
TMEM52B	158.026	-2.16192	0.285586	-7.57012	3.72889e-14	8.35512e-14
FRMD7	3.36847	-4.16093	0.438043	-9.49891	2.12102e-21	6.0118e-21
PRAP1	195.908	2.37347	0.244714	9.69894	3.04645e-22	8.85454e-22
CLMN	984.472	-1.0734	0.127815	-8.39806	4.53897e-17	1.12594e-16
NELL1	13.1665	-1.48524	0.441132	-3.36688	0.000760225	0.00107583
C2	1159.71	1.82253	0.239524	7.60894	2.76348e-14	6.22419e-14
PLD4	126.116	1.31229	0.175447	7.4797	7.44935e-14	1.65421e-13
PRKCB	94.0009	-2.59524	0.247693	-10.4776	1.09432e-25	3.51412e-25
RRAD	866.155	1.89076	0.206764	9.14456	5.98731e-20	1.6253e-19
CHRFAM7A	9.78349	-2.55461	0.181823	-14.05	7.70504e-45	3.96911e-44
B2M	28324.7	2.82212	0.125918	22.4124	2.98061e-111	5.17287e-110
NNMT	5503.5	4.01744	0.18818	21.3489	3.9919e-101	6.00948e-100
ANPEP	4410.48	2.44497	0.199591	12.2499	1.68108e-34	6.7951e-34
SCNN1G	98.7602	-1.99264	0.374609	-5.31926	1.04192e-07	1.81282e-07
GLYATL1	645.268	1.55564	0.254401	6.1149	9.6615e-10	1.83233e-09
ELFN2	155.328	-2.03913	0.354842	-5.74659	9.10607e-09	1.66216e-08
ACSF2	239.96	-2.03787	0.175651	-11.6018	4.03487e-31	1.51456e-30
CD3D	16.5061	1.10321	0.254416	4.33623	1.44944e-05	2.26401e-05
CA4	85.5659	1.60391	0.286737	5.59366	2.22327e-08	3.994e-08
TUBA1A	1835.35	1.99764	0.131893	15.1459	8.06702e-52	4.79949e-51
AQP2	9.76795	-2.07437	0.57287	-3.62101	0.000293458	0.000425242
GPD1	618.497	1.10873	0.235764	4.70269	2.56759e-06	4.17733e-06
GGT6	51.1769	-3.17506	0.300083	-10.5806	3.66465e-26	1.19348e-25
KLK6	7.3103	-2.49426	0.432783	-5.76331	8.24794e-09	1.50922e-08
CD300A	126.17	1.41762	0.173905	8.15165	3.59006e-16	8.64531e-16
SOST	8.30214	-3.99245	0.35797	-11.153	6.92123e-29	2.43689e-28
PBK	32.353	1.88831	0.223017	8.46712	2.51535e-17	6.29073e-17
KCNJ4	95.2478	-3.02167	0.328631	-9.19473	3.75952e-20	1.02593e-19
FAM83B	48.559	-3.17017	0.260099	-12.1883	3.5866e-34	1.44099e-33
PTGDR	11.3204	-1.91401	0.216404	-8.84464	9.18272e-19	2.40338e-18
FOXI1	22.2508	-4.04982	0.498492	-8.12413	4.50576e-16	1.08099e-15
TAP1	681.232	2.68969	0.138723	19.389	9.56515e-84	1.07045e-82
SCNN1B	38.6883	-1.10948	0.321025	-3.45604	0.000548169	0.000783283
LRP1B	5.59856	-3.23052	0.310954	-10.389	2.78122e-25	8.81262e-25
PLA2G4F	75.88	-3.57957	0.193593	-18.4902	2.47638e-76	2.43867e-75
LGALS9	924.79	1.13487	0.139603	8.12926	4.31918e-16	1.03663e-15
SIGLEC7	81.8546	1.89108	0.185154	10.2136	1.72398e-24	5.33643e-24
KLK7	9.38814	-4.04771	0.215706	-18.7649	1.46265e-78	1.49657e-77
ROR2	259.443	-1.65611	0.29562	-5.60216	2.11692e-08	3.80808e-08
CXCL10	462.23	4.24148	0.227175	18.6706	8.59347e-78	8.67358e-77
UMOD	1126.29	-3.0681	0.56003	-5.47846	4.29041e-08	7.61059e-08
GP2	32.0251	-5.19236	0.194727	-26.6649	1.20376e-156	4.13586e-155
RNASE2	18.8061	1.5806	0.228887	6.90557	5.00011e-12	1.03885e-11
RNASE6	217.469	2.18305	0.134815	16.1929	5.6618e-59	3.94441e-58
CD52	263.423	2.76488	0.184036	15.0236	5.14189e-51	3.01487e-50
MUC15	24.8506	-3.51219	0.461311	-7.61351	2.66746e-14	6.01082e-14
MT1E	555.425	2.85627	0.24657	11.584	4.96767e-31	1.8602e-30
TACR3	1.46328	-2.29116	0.33686	-6.80152	1.03521e-11	2.12192e-11
ITGAM	293.319	-2.37227	0.27985	-8.47692	2.31239e-17	5.79014e-17
RNF150	207.005	-1.98769	0.193865	-10.253	1.14775e-24	3.56759e-24
SLC16A5	171.299	-1.01796	0.175574	-5.79787	6.71628e-09	1.23405e-08
FABP6	196.209	6.62666	0.30833	21.4921	1.8452e-102	2.8351e-101
CD14	1616.35	2.0952	0.167166	12.5336	4.88657e-36	2.05738e-35
HOXB9	102.731	-1.01069	0.276247	-3.65865	0.000253551	0.000368848
CYTL1	22.0961	1.40756	0.223382	6.30114	2.95458e-10	5.72888e-10
HS6ST2	39.978	-3.83643	0.323643	-11.8539	2.0535e-32	7.93201e-32
FUT3	39.4089	-1.29223	0.199653	-6.47238	9.64725e-11	1.90875e-10
NETO2	471.885	4.64648	0.208064	22.3319	1.80963e-110	3.09732e-109
GLOD5	5.69183	1.31817	0.305933	4.30868	1.64232e-05	2.55692e-05
FGA	1254.8	6.47396	0.478228	13.5374	9.40784e-42	4.51295e-41
GPR34	250.41	1.32241	0.152617	8.6649	4.51914e-18	1.15869e-17
SCG2	65.6428	1.09124	0.287971	3.78943	0.000150993	0.000222699
CD8B	35.9606	2.37855	0.230906	10.3009	6.97781e-25	2.18572e-24
TTC36	5.23691	-1.12648	0.263243	-4.27926	1.87517e-05	2.91043e-05
MAB21L4	53.4713	-2.8322	0.284397	-9.95862	2.3124e-23	6.91975e-23
AGXT	47.2922	-1.281	0.184459	-6.94464	3.79426e-12	7.91405e-12
SLC22A13	20.1371	-2.5314	0.2141	-11.8234	2.9531e-32	1.13598e-31
DMRT2	34.48	-4.86944	0.392645	-12.4016	2.56071e-35	1.05756e-34
C1QB	501.889	2.0287	0.203534	9.9674	2.11706e-23	6.34336e-23
C1QA	2917.8	2.78307	0.173803	16.0128	1.04062e-57	7.0647e-57
SAA1	1822.68	6.4056	0.481896	13.2925	2.55885e-40	1.18949e-39
HSPB7	94.6981	-2.10879	0.271694	-7.76165	8.38343e-15	1.92001e-14
CD7	108.394	1.58693	0.189402	8.37864	5.35434e-17	1.32297e-16
KCNH6	49.5481	-1.27764	0.198171	-6.44714	1.13982e-10	2.24897e-10
SPTBN2	96.2524	-2.41596	0.304097	-7.9447	1.9466e-15	4.55912e-15
PHLDA3	205.243	1.35891	0.159755	8.50619	1.79735e-17	4.51873e-17
SLC6A19	640.563	1.37701	0.391322	3.51886	0.000433398	0.000622214
EXO1	36.0408	1.09771	0.195599	5.61204	1.99954e-08	3.59901e-08
LINGO2	3.59112	-2.11405	0.314774	-6.71607	1.86691e-11	3.78999e-11
SLC26A9	111.31	1.02542	0.303173	3.3823	0.000718804	0.00101939
MFSD4A	234.38	-1.30467	0.184928	-7.05504	1.72552e-12	3.6535e-12
SH3PXD2B	1537.02	-2.57589	0.183522	-14.0358	9.40838e-45	4.83452e-44
WDR49	4.97018	-2.06063	0.260196	-7.91956	2.38357e-15	5.56017e-15
ADGRE1	53.8687	1.77532	0.172977	10.2633	1.03074e-24	3.2087e-24
SEZ6L2	598.052	2.07647	0.201961	10.2816	8.53437e-25	2.66433e-24
ASPHD1	158.367	1.77308	0.20101	8.82085	1.13592e-18	2.96552e-18
AMZ1	205.624	-2.27786	0.292079	-7.79877	6.25135e-15	1.43702e-14
UBE2C	91.9616	2.44946	0.238663	10.2632	1.03187e-24	3.21168e-24
NUPR1	639.751	2.00395	0.197975	10.1222	4.40313e-24	1.34905e-23
DIRAS1	28.5094	-1.12039	0.338779	-3.30714	0.000942553	0.0013265
RNF152	1148.15	-1.18312	0.172263	-6.86811	6.50601e-12	1.34542e-11
SOX11	279.274	-3.69712	0.304663	-12.1351	6.8821e-34	2.74547e-33
PXMP2	203.994	1.1624	0.140792	8.25616	1.50432e-16	3.66525e-16
KCNA3	52.6906	-1.63418	0.190651	-8.57161	1.0205e-17	2.58589e-17
C10orf71	2.41701	-2.92125	0.275845	-10.5902	3.30924e-26	1.07867e-25
UMODL1	2.22824	-1.32218	0.328283	-4.02756	5.63581e-05	8.53114e-05
NAALADL2	60.7463	-1.7139	0.130491	-13.1342	2.0973e-39	9.52584e-39
KCNJ10	68.6459	-2.09904	0.269127	-7.79946	6.21728e-15	1.42936e-14
GPR150	32.7895	-2.6401	0.288833	-9.14057	6.21233e-20	1.6854e-19
ALS2CL	546.443	-1.50483	0.18081	-8.32269	8.59902e-17	2.11087e-16
GLDC	190.707	-1.24037	0.167579	-7.40169	1.34458e-13	2.95931e-13
ERBB4	246.705	-5.23891	0.335366	-15.6215	5.19758e-55	3.31584e-54
CPNE7	250.058	-1.20138	0.336274	-3.57261	0.000353446	0.000509945
C5orf46	140.722	5.60771	0.375187	14.9465	1.64276e-50	9.54788e-50
TMEM52	6.71228	1.43506	0.243166	5.90157	3.60053e-09	6.68553e-09
LDLRAD3	427.47	-1.70731	0.11336	-15.061	2.92508e-51	1.72267e-50
PCARE	2.88797	-3.78565	0.39665	-9.54405	1.37358e-21	3.91532e-21
GATA2	121.349	-1.1559	0.212279	-5.4452	5.17466e-08	9.15211e-08
ALOX15B	60.9629	1.75034	0.25447	6.8784	6.05298e-12	1.25354e-11
TPPP2	1.84724	-2.1573	0.321744	-6.70504	2.01345e-11	4.08214e-11
APOBEC3B	36.7175	2.07432	0.212828	9.74647	1.90997e-22	5.57835e-22
SLC9A4	1.47912	-2.29391	0.544086	-4.21608	2.48588e-05	3.83752e-05
PNPLA1	18.2597	-1.25549	0.181813	-6.90543	5.00522e-12	1.03979e-11
MTURN	670.135	-1.49349	0.144173	-10.359	3.81009e-25	1.20359e-24
PRF1	290.677	2.17129	0.154593	14.0453	8.23756e-45	4.23991e-44
C4orf50	75.3376	-3.55613	0.232653	-15.2851	9.60829e-53	5.81683e-52
H2AW	27.7264	-1.26292	0.22482	-5.61749	1.93753e-08	3.48909e-08
SYNE4	36.018	-2.23635	0.210555	-10.6212	2.37487e-26	7.77921e-26
DDN	51.4771	-4.10943	0.188701	-21.7775	3.79567e-105	6.00535e-104
P2RY13	130.135	1.02239	0.138152	7.40046	1.3571e-13	2.98616e-13
ADGRB1	757.468	-3.92495	0.305307	-12.8557	7.98534e-38	3.49561e-37
RELL1	485.536	-1.35757	0.096974	-13.9993	1.57491e-44	8.04388e-44
SHMT2	2086.72	2.50973	0.098963	25.3603	6.91713e-142	1.96358e-140
KCNA4	4.50211	-4.06469	0.23321	-17.4293	4.94177e-68	4.11012e-67
RGS6	23.5718	-2.95141	0.201142	-14.6733	9.56156e-49	5.34861e-48
GRID1	178.21	-2.92291	0.22632	-12.915	3.70548e-38	1.63632e-37
OR2T29	24.3079	-3.51412	0.392932	-8.94335	3.77556e-19	9.99977e-19
C1orf116	47.2981	-1.47392	0.302769	-4.86812	1.12665e-06	1.86842e-06
LCK	220.461	1.47055	0.161068	9.13001	6.84957e-20	1.85316e-19
MCEMP1	9.17781	2.25765	0.28275	7.98463	1.40943e-15	3.31728e-15
ABAT	557.237	-1.17295	0.145587	-8.05671	7.83775e-16	1.86404e-15
NPB	15.173	-1.83597	0.327761	-5.60156	2.12431e-08	3.8199e-08
TMPRSS2	116.114	-1.78968	0.391551	-4.57074	4.86011e-06	7.78739e-06
KCND2	20.9633	-2.23511	0.360652	-6.19741	5.73996e-10	1.10014e-09
CDCA2	212.346	3.0233	0.195723	15.4468	7.92728e-54	4.93223e-53
APOBR	226.615	1.09201	0.143353	7.61763	2.58377e-14	5.82575e-14
CLCNKB	76.1173	-2.08515	0.397381	-5.24724	1.54399e-07	2.66593e-07
LCN12	111.057	-1.43652	0.197399	-7.27727	3.40654e-13	7.38149e-13
WT1	48.0694	-1.20684	0.282902	-4.26593	1.99075e-05	3.08648e-05
INPP5J	79.8585	-2.6823	0.193329	-13.8743	9.06917e-44	4.55218e-43
AHNAK2	7563.32	-2.50754	0.248758	-10.0802	6.75843e-24	2.05949e-23
DBX2	0.553547	-1.77104	0.460166	-3.8487	0.000118747	0.000176256
P4HB	10012.1	2.61382	0.182014	14.3605	9.15044e-47	4.90076e-46
PRAME	169.716	1.87919	0.390648	4.81045	1.50587e-06	2.48272e-06
NRG3	169.768	-2.19936	0.175846	-12.5073	6.81121e-36	2.85672e-35
CD300LF	81.163	1.70654	0.155265	10.9911	4.21578e-28	1.44872e-27
CYP4F2	23.5516	-1.44989	0.356234	-4.07006	4.70005e-05	7.14485e-05
SLC36A2	144.127	-2.04409	0.338356	-6.04124	1.52938e-09	2.87766e-09
CLCNKA	211.408	-1.5026	0.357487	-4.20323	2.63138e-05	4.05709e-05
LILRB4	85.5297	1.50895	0.22169	6.8066	9.99342e-12	2.05043e-11
TNFRSF18	37.4359	1.30537	0.233222	5.59713	2.17932e-08	3.91731e-08
CYP4A11	806.825	1.63554	0.349861	4.67482	2.94208e-06	4.77409e-06
SLIT1	37.1359	-3.0722	0.208609	-14.7271	4.31799e-49	2.43297e-48
MT1X	684.943	2.0389	0.260613	7.82349	5.13777e-15	1.18454e-14
GCNT1	205.658	-1.00835	0.139123	-7.24792	4.23205e-13	9.14155e-13
FPR3	497.046	1.73927	0.151237	11.5003	1.31503e-30	4.86848e-30
PLEKHN1	88.4454	-1.631	0.285511	-5.71258	1.11275e-08	2.02519e-08
PERM1	286.164	-1.54543	0.309826	-4.98805	6.09923e-07	1.02398e-06
SLC18A3	29.9636	1.56052	0.58232	2.67982	0.00736609	0.009714
HELT	1.13712	-2.44768	0.528404	-4.63221	3.61781e-06	5.83854e-06
EIF4EBP1	468.336	2.69178	0.136524	19.7165	1.55666e-86	1.83121e-85
ARL4C	1441.89	1.19698	0.195069	6.13621	8.45148e-10	1.60809e-09
WNT7B	21.4915	-1.87825	0.320461	-5.86108	4.59873e-09	8.50338e-09
HEPACAM2	1.49677	-2.35809	0.409648	-5.75637	8.59417e-09	1.57103e-08
RUFY4	26.9415	1.16412	0.23898	4.87122	1.10912e-06	1.84017e-06
SLC38A3	21.9438	-2.24451	0.242793	-9.24455	2.36222e-20	6.48045e-20
CALHM6	198.591	3.57365	0.195422	18.2868	1.05388e-74	1.00643e-73
SH2D5	45.6149	1.77432	0.225979	7.85171	4.10418e-15	9.49298e-15
RYR1	378.862	-2.99011	0.235855	-12.6777	7.85624e-37	3.37405e-36
SRGAP3	244.706	-2.48589	0.107767	-23.0673	9.87367e-118	1.90536e-116
NTNG2	106.807	-1.03575	0.205333	-5.04426	4.55268e-07	7.69259e-07
PRTN3	3.73028	1.80337	0.432727	4.16745	3.0802e-05	4.72872e-05
ESRRG	297.905	-2.48951	0.264744	-9.40348	5.27889e-21	1.47736e-20
PFN3	7.52004	-5.27552	0.418056	-12.6192	1.65596e-36	7.05819e-36
WNK3	67.8729	-2.18031	0.171213	-12.7345	3.80283e-37	1.64307e-36
H2AC13	16.0462	-2.31994	0.24122	-9.61752	6.74344e-22	1.9403e-21
H2AC11	40.8762	-2.12775	0.1949	-10.9171	9.54525e-28	3.24542e-27
GAL3ST4	251.508	1.19548	0.136838	8.73641	2.40637e-18	6.22727e-18
CYP2B6	25.5058	-3.64208	0.17362	-20.9772	1.05844e-97	1.50921e-96
DCHS2	64.3475	-2.73756	0.227316	-12.043	2.11122e-33	8.33301e-33
GZMM	34.6312	1.73282	0.176511	9.81706	9.50742e-23	2.79431e-22
COL4A6	19.9466	-2.56895	0.284547	-9.0282	1.74514e-19	4.66321e-19
SLC22A6	31.5729	-1.70648	0.42095	-4.05388	5.03752e-05	7.64226e-05
CARD11	26.2497	-1.50217	0.232802	-6.45258	1.09962e-10	2.17103e-10
PEG3	110.735	-1.33987	0.194577	-6.88607	5.73565e-12	1.18849e-11
NTRK1	14.3719	-1.10689	0.289984	-3.81706	0.000135049	0.000199816
MT1F	286.47	1.07792	0.232806	4.63012	3.65455e-06	5.89527e-06
MMP17	66.8131	-2.61079	0.257648	-10.1332	3.93594e-24	1.2069e-23
ABCA4	26.1383	-1.52135	0.223952	-6.79322	1.09661e-11	2.24654e-11
FAM169A	40.5895	-2.67739	0.247396	-10.8223	2.6996e-27	9.05312e-27
L1CAM	212.995	-1.8504	0.301808	-6.13104	8.73065e-10	1.65917e-09
NOS1AP	66.377	-3.87998	0.171576	-22.6138	3.17095e-113	5.6615e-112
FCGR3A	1162.45	2.94515	0.240148	12.2639	1.41589e-34	5.73563e-34
LIME1	412.757	1.37456	0.16613	8.27399	1.29545e-16	3.16295e-16
NEU4	6.17412	-2.00289	0.283032	-7.07655	1.47786e-12	3.1359e-12
HSD17B8	96.983	1.76612	0.234925	7.51779	5.57104e-14	1.2414e-13
SMIM5	134.403	-2.33441	0.217475	-10.7341	7.03841e-27	2.3351e-26
SLC44A4	45.0142	1.31449	0.395352	3.32485	0.000884662	0.00124672
VWA7	3.43083	-1.43233	0.156792	-9.13528	6.52391e-20	1.76684e-19
APOM	27.6166	2.71707	0.224321	12.1124	9.07755e-34	3.61433e-33
HLA-F	303.566	3.26096	0.357342	9.12561	7.1336e-20	1.92832e-19
MALRD1	22.0801	-3.96769	0.299961	-13.2274	6.09935e-40	2.8045e-39
INSYN2B	193.623	-2.43989	0.26596	-9.17389	4.56237e-20	1.24302e-19
DIO1	16.5292	-1.9638	0.21488	-9.13905	6.30006e-20	1.70821e-19
ACKR1	156.952	1.4663	0.211623	6.92884	4.24306e-12	8.8363e-12
PTPRCAP	234.592	2.54498	0.207038	12.2923	9.96024e-35	4.05686e-34
GPSM3	206.75	1.85209	0.178242	10.3908	2.7293e-25	8.65054e-25
DNASE1	422.04	-1.88407	0.103693	-18.1697	8.97204e-74	8.36642e-73
TMEM213	183.409	-4.12325	0.226484	-18.2054	4.67208e-74	4.40078e-73
SOGA3	92.2004	-1.84475	0.239676	-7.69683	1.39487e-14	3.1712e-14
PLIN5	168.051	-2.12383	0.209252	-10.1496	3.32642e-24	1.02236e-23
FER1L6	9.74239	-2.32982	0.246598	-9.44787	3.45811e-21	9.73057e-21
IFI30	2980.54	1.46813	0.189831	7.73386	1.04331e-14	2.38183e-14
LINGO3	32.7377	-1.08406	0.155407	-6.9756	3.04562e-12	6.37898e-12
C1QTNF5	595.14	1.22466	0.149595	8.18646	2.69031e-16	6.5013e-16
C4B	3365.22	2.33008	0.237768	9.79982	1.12783e-22	3.30799e-22
ANKRD18B	33.2188	-2.4808	0.210588	-11.7803	4.92921e-32	1.88639e-31
CKMT1B	11.5859	-1.54616	0.360675	-4.28686	1.81219e-05	2.8148e-05
KIFC1	74.3818	1.59759	0.190454	8.38829	4.9325e-17	1.22113e-16
C1orf226	67.9463	-1.75958	0.175976	-9.999	1.53944e-23	4.63574e-23
AQP1	2110.83	3.14501	0.248484	12.6568	1.02597e-36	4.39513e-36
HLA-DOB	29.0929	1.5561	0.307881	5.05422	4.32148e-07	7.30989e-07
TDGF1	22.1781	-2.88733	0.312866	-9.22864	2.74086e-20	7.4993e-20
C3orf85	2.12738	-1.64819	0.392307	-4.20128	2.65408e-05	4.0904e-05
CFAP57	34.7389	-2.35997	0.253833	-9.29734	1.44001e-20	3.9792e-20
GSTA1	2154.25	4.53344	0.306687	14.782	1.91497e-49	1.08954e-48
APOBEC3C	624.81	1.28971	0.12211	10.5618	4.4788e-26	1.45405e-25
ADH1C	11.266	-1.94037	0.270051	-7.18521	6.71057e-13	1.44068e-12
RP11-565P22.6	3.57953	-1.55506	0.252666	-6.15463	7.52516e-10	1.43477e-09
RP11-872D17.8	15.1392	1.40513	0.218666	6.42595	1.3105e-10	2.5789e-10
SAA2-SAA4	26.2312	4.43374	0.656456	6.75405	1.4377e-11	2.93047e-11
KLRC4-KLRK1	16.4162	1.35455	0.213954	6.33105	2.43494e-10	4.73857e-10
RP11-407P15.2	1.66985	-1.76083	0.334812	-5.25916	1.44718e-07	2.50183e-07
TGFBR3L	6.99873	-3.18683	0.228088	-13.9719	2.31355e-44	1.17745e-43
TCF24	5.75571	-4.20415	0.184538	-22.782	6.92033e-115	1.26966e-113
RHEX	360.261	1.29571	0.238151	5.44072	5.30666e-08	9.38201e-08
CTD-2501B8.1	4.85843	-2.36973	0.221097	-10.7181	8.37419e-27	2.77431e-26
ZNF488	10.0087	-3.28636	0.222607	-14.763	2.53564e-49	1.43609e-48
CTB-50L17.14	31.8295	-2.66221	0.234656	-11.3452	7.83765e-30	2.82909e-29
SMIM22	12.8534	-2.13109	0.216463	-9.84504	7.20091e-23	2.12311e-22
GABRQ	67.2123	-2.4716	0.322385	-7.66663	1.76581e-14	4.00083e-14
SIGLEC5	32.0788	1.03377	0.15874	6.51237	7.39731e-11	1.46889e-10
CTD-2192J16.22	45.1606	1.35032	0.349671	3.86168	0.000112611	0.000167375
ERVV-1	19.284	-2.73701	0.391069	-6.99879	2.5819e-12	5.4193e-12
XXcos-LUCA11.5	5.16344	1.1839	0.227805	5.19697	2.02559e-07	3.47814e-07
RP4-583P15.14	37.1101	1.27225	0.322012	3.95092	7.78506e-05	0.000116697
LHX1	16.7323	-4.23178	0.419962	-10.0766	7.01345e-24	2.13545e-23
H3C8	17.0141	-3.18109	0.185216	-17.175	4.08646e-66	3.27022e-65
CCL18	13.5047	1.73991	0.538331	3.23204	0.00122911	0.00171593
CCL4L2	37.728	1.81064	0.22311	8.11549	4.83838e-16	1.15974e-15
CRYAA2	7.82596	-1.59899	0.389106	-4.10939	3.96712e-05	6.0539e-05
KCNE1B	4.01446	-1.67038	0.417174	-4.00403	6.22716e-05	9.40183e-05
SRCIN1	98.5158	-2.84336	0.209567	-13.5678	6.21858e-42	2.99929e-41
CCL3	63.637	1.38502	0.278638	4.97066	6.67263e-07	1.11853e-06
SMIM34B	11.6156	-2.40189	0.224705	-10.6891	1.14479e-26	3.77917e-26
CH507-9B2.2	1.81444	-1.22592	0.352976	-3.4731	0.000514475	0.000736003
LBHD2	6.88861	1.02062	0.301319	3.38716	0.000706192	0.00100211

## Sheet: Supplementary Table5
Supplementary Table5: GO enrichment pathways in TIR-lncRNAs
GO	Category	Description	LogP
R-HSA-382551	Reactome Gene Sets	Transport of small molecules	-22.3352
GO:0050801	GO Biological Processes	ion homeostasis	-21.4889
GO:0006954	GO Biological Processes	inflammatory response	-20.3384
GO:0001775	GO Biological Processes	cell activation	-18.8819
GO:0002252	GO Biological Processes	immune effector process	-16.9316
GO:0050865	GO Biological Processes	regulation of cell activation	-16.1967
M5885	Canonical Pathways	NABA MATRISOME ASSOCIATED	-15.9992
GO:0008285	GO Biological Processes	negative regulation of cell population proliferation	-15.6898
GO:0002697	GO Biological Processes	regulation of immune effector process	-14.9523
GO:0006820	GO Biological Processes	anion transport	-14.1423
WP3945	WikiPathways	TYROBP causal network in microglia	-14.0894
GO:0050778	GO Biological Processes	positive regulation of immune response	-13.7174
GO:0043269	GO Biological Processes	regulation of ion transport	-13.1637
R-HSA-425407	Reactome Gene Sets	SLC-mediated transmembrane transport	-12.7756
WP3937	WikiPathways	Microglia pathogen phagocytosis pathway	-12.4722
GO:0072001	GO Biological Processes	renal system development	-12.1998
R-HSA-198933	Reactome Gene Sets	Immunoregulatory interactions between a Lymphoid and a non-Lymphoid cell	-11.8411
GO:0055067	GO Biological Processes	monovalent inorganic cation homeostasis	-11.4394
GO:0001819	GO Biological Processes	positive regulation of cytokine production	-11.3511
GO:0051046	GO Biological Processes	regulation of secretion	-10.7268
M54	Canonical Pathways	PID IL12 2PATHWAY	-10.6951
hsa04610	KEGG Pathway	Complement and coagulation cascades	-10.6072
hsa04145	KEGG Pathway	Phagosome	-10.582
GO:0007588	GO Biological Processes	excretion	-10.554
GO:0006959	GO Biological Processes	humoral immune response	-10.3661
GO:0040017	GO Biological Processes	positive regulation of locomotion	-10.3571
WP2328	WikiPathways	Allograft Rejection	-10.2716
GO:0055078	GO Biological Processes	sodium ion homeostasis	-10.1702
GO:0043068	GO Biological Processes	positive regulation of programmed cell death	-10.0954
R-HSA-449147	Reactome Gene Sets	Signaling by Interleukins	-9.95142
GO:0002886	GO Biological Processes	regulation of myeloid leukocyte mediated immunity	-9.90151
GO:0060627	GO Biological Processes	regulation of vesicle-mediated transport	-9.89549
GO:0009611	GO Biological Processes	response to wounding	-9.671
GO:0046903	GO Biological Processes	secretion	-9.34775
R-HSA-109582	Reactome Gene Sets	Hemostasis	-9.33337
GO:1902105	GO Biological Processes	regulation of leukocyte differentiation	-9.27151
GO:0002366	GO Biological Processes	leukocyte activation involved in immune response	-9.22773
GO:0010035	GO Biological Processes	response to inorganic substance	-9.20028
R-HSA-6798695	Reactome Gene Sets	Neutrophil degranulation	-8.92324
WP5115	WikiPathways	Network map of SARS-CoV-2 signaling pathway	-8.84621
GO:0009617	GO Biological Processes	response to bacterium	-8.65497
GO:0071805	GO Biological Processes	potassium ion transmembrane transport	-8.63113
GO:0007423	GO Biological Processes	sensory organ development	-8.32653
R-HSA-372790	Reactome Gene Sets	Signaling by GPCR	-8.14313
WP4917	WikiPathways	Proximal tubule transport	-7.84798
WP4146	WikiPathways	Macrophage markers	-7.76688
hsa04640	KEGG Pathway	Hematopoietic cell lineage	-7.69648
GO:1901214	GO Biological Processes	regulation of neuron death	-7.68175
GO:0048871	GO Biological Processes	multicellular organismal homeostasis	-7.57001
GO:0007169	GO Biological Processes	transmembrane receptor protein tyrosine kinase signaling pathway	-7.55635
WP2877	WikiPathways	Vitamin D receptor pathway	-7.40806
GO:0030855	GO Biological Processes	epithelial cell differentiation	-7.37926
GO:0071407	GO Biological Processes	cellular response to organic cyclic compound	-7.33057
GO:0001906	GO Biological Processes	cell killing	-7.31181
GO:0030198	GO Biological Processes	extracellular matrix organization	-7.26687
GO:0051051	GO Biological Processes	negative regulation of transport	-7.21061
WP5088	WikiPathways	Prostaglandin signaling	-7.14695
GO:0007610	GO Biological Processes	behavior	-7.10169
GO:0048732	GO Biological Processes	gland development	-7.06709
M5884	Canonical Pathways	NABA CORE MATRISOME	-6.99444
GO:0001934	GO Biological Processes	positive regulation of protein phosphorylation	-6.94028
GO:0050869	GO Biological Processes	negative regulation of B cell activation	-6.90342
GO:0006882	GO Biological Processes	cellular zinc ion homeostasis	-6.90342
R-HSA-425366	Reactome Gene Sets	Transport of bile salts and organic acids, metal ions and amine compounds	-6.80297
GO:0045596	GO Biological Processes	negative regulation of cell differentiation	-6.70169
GO:0043408	GO Biological Processes	regulation of MAPK cascade	-6.68498
GO:0048880	GO Biological Processes	sensory system development	-6.64462
GO:0002526	GO Biological Processes	acute inflammatory response	-6.54698
GO:0009410	GO Biological Processes	response to xenobiotic stimulus	-6.54387
GO:0003091	GO Biological Processes	renal water homeostasis	-6.50827
GO:0099177	GO Biological Processes	regulation of trans-synaptic signaling	-6.43647
GO:0021782	GO Biological Processes	glial cell development	-6.36218
GO:0031343	GO Biological Processes	positive regulation of cell killing	-6.3056
GO:0098609	GO Biological Processes	cell-cell adhesion	-6.27843
GO:0072044	GO Biological Processes	collecting duct development	-6.2594
GO:0032787	GO Biological Processes	monocarboxylic acid metabolic process	-6.14653
GO:0007389	GO Biological Processes	pattern specification process	-6.14398
GO:0044057	GO Biological Processes	regulation of system process	-6.00922
GO:0032102	GO Biological Processes	negative regulation of response to external stimulus	-5.98534
GO:0032649	GO Biological Processes	regulation of interferon-gamma production	-5.93319
GO:0010975	GO Biological Processes	regulation of neuron projection development	-5.90401
R-HSA-2172127	Reactome Gene Sets	DAP12 interactions	-5.90019
R-HSA-112316	Reactome Gene Sets	Neuronal System	-5.8475
GO:0006816	GO Biological Processes	calcium ion transport	-5.76598
WP2882	WikiPathways	Nuclear receptors meta-pathway	-5.75255
GO:0019884	GO Biological Processes	antigen processing and presentation of exogenous antigen	-5.73238
GO:0048589	GO Biological Processes	developmental growth	-5.72289
GO:0034341	GO Biological Processes	response to interferon-gamma	-5.62789
GO:0030900	GO Biological Processes	forebrain development	-5.59438
GO:0071214	GO Biological Processes	cellular response to abiotic stimulus	-5.57682
GO:0043086	GO Biological Processes	negative regulation of catalytic activity	-5.57001
WP706	WikiPathways	Sudden infant death syndrome (SIDS) susceptibility pathways	-5.56357
GO:0045165	GO Biological Processes	cell fate commitment	-5.51529
GO:0040008	GO Biological Processes	regulation of growth	-5.44385
GO:0046598	GO Biological Processes	positive regulation of viral entry into host cell	-5.44048
GO:0061448	GO Biological Processes	connective tissue development	-5.35397
M169	Canonical Pathways	PID INTEGRIN2 PATHWAY	-5.28811
GO:0006968	GO Biological Processes	cellular defense response	-5.27733
GO:0019835	GO Biological Processes	cytolysis	-5.2034
GO:0001774	GO Biological Processes	microglial cell activation	-5.18201
GO:0071774	GO Biological Processes	response to fibroblast growth factor	-5.17224
GO:0030278	GO Biological Processes	regulation of ossification	-5.15148
GO:0015850	GO Biological Processes	organic hydroxy compound transport	-5.14629
GO:0007159	GO Biological Processes	leukocyte cell-cell adhesion	-5.13957
GO:1903047	GO Biological Processes	mitotic cell cycle process	-5.08783
GO:0042391	GO Biological Processes	regulation of membrane potential	-5.08194
GO:0050730	GO Biological Processes	regulation of peptidyl-tyrosine phosphorylation	-5.07589
GO:0030449	GO Biological Processes	regulation of complement activation	-5.0664
WP2814	WikiPathways	Mammary gland development pathway - Puberty (Stage 2 of 4)	-5.01334
GO:0050777	GO Biological Processes	negative regulation of immune response	-5.00508
GO:0007584	GO Biological Processes	response to nutrient	-4.90164
GO:0046717	GO Biological Processes	acid secretion	-4.81505
GO:0062012	GO Biological Processes	regulation of small molecule metabolic process	-4.80889
hsa04066	KEGG Pathway	HIF-1 signaling pathway	-4.79835
GO:0009636	GO Biological Processes	response to toxic substance	-4.77881
GO:0045765	GO Biological Processes	regulation of angiogenesis	-4.74861
GO:0071456	GO Biological Processes	cellular response to hypoxia	-4.72917
GO:0051129	GO Biological Processes	negative regulation of cellular component organization	-4.71946
GO:0006690	GO Biological Processes	icosanoid metabolic process	-4.71787
R-HSA-5668599	Reactome Gene Sets	RHO GTPases Activate NADPH Oxidases	-4.69922
GO:1904035	GO Biological Processes	regulation of epithelial cell apoptotic process	-4.69847
WP5087	WikiPathways	Malignant pleural mesothelioma	-4.69172
GO:1905954	GO Biological Processes	positive regulation of lipid localization	-4.67834
R-HSA-2219530	Reactome Gene Sets	Constitutive Signaling by Aberrant PI3K in Cancer	-4.6728
WP4891	WikiPathways	COVID-19 adverse outcome pathway	-4.66314
GO:0060538	GO Biological Processes	skeletal muscle organ development	-4.65749
GO:0060539	GO Biological Processes	diaphragm development	-4.62933
hsa05202	KEGG Pathway	Transcriptional misregulation in cancer	-4.6249
GO:0048145	GO Biological Processes	regulation of fibroblast proliferation	-4.62359
GO:1903307	GO Biological Processes	positive regulation of regulated secretory pathway	-4.55629
GO:0006468	GO Biological Processes	protein phosphorylation	-4.50914
GO:0055081	GO Biological Processes	anion homeostasis	-4.38723
GO:0071467	GO Biological Processes	cellular response to pH	-4.38426
GO:0071281	GO Biological Processes	cellular response to iron ion	-4.38261
hsa05142	KEGG Pathway	Chagas disease	-4.36382
hsa05163	KEGG Pathway	Human cytomegalovirus infection	-4.33049
hsa04974	KEGG Pathway	Protein digestion and absorption	-4.32439
WP179	WikiPathways	Cell cycle	-4.30698
GO:0071711	GO Biological Processes	basement membrane organization	-4.28862
GO:0002456	GO Biological Processes	T cell mediated immunity	-4.28862
GO:0002586	GO Biological Processes	regulation of antigen processing and presentation of peptide antigen via MHC class II	-4.23523
GO:0060485	GO Biological Processes	mesenchyme development	-4.21143
R-HSA-381426	Reactome Gene Sets	Regulation of Insulin-like Growth Factor (IGF) transport and uptake by Insulin-like Growth Factor Binding Proteins (IGFBPs)	-4.20337
GO:0015808	GO Biological Processes	L-alanine transport	-4.16931
GO:0002523	GO Biological Processes	leukocyte migration involved in inflammatory response	-4.11069
GO:1905517	GO Biological Processes	macrophage migration	-4.11069
M234	Canonical Pathways	PID IL2 STAT5 PATHWAY	-4.10921
GO:0031099	GO Biological Processes	regeneration	-4.10225
GO:0008283	GO Biological Processes	cell population proliferation	-4.02776
GO:0007088	GO Biological Processes	regulation of mitotic nuclear division	-4.02605
GO:0072017	GO Biological Processes	distal tubule development	-3.98156
WP3527	WikiPathways	Pre-implantation embryo	-3.97193
GO:0051259	GO Biological Processes	protein complex oligomerization	-3.96241
GO:0035239	GO Biological Processes	tube morphogenesis	-3.94085
GO:0014074	GO Biological Processes	response to purine-containing compound	-3.9116
GO:0090092	GO Biological Processes	regulation of transmembrane receptor protein serine/threonine kinase signaling pathway	-3.91025
GO:2000241	GO Biological Processes	regulation of reproductive process	-3.90623
GO:0097190	GO Biological Processes	apoptotic signaling pathway	-3.8899
GO:0050954	GO Biological Processes	sensory perception of mechanical stimulus	-3.88018
GO:0002524	GO Biological Processes	hypersensitivity	-3.84534
GO:0009612	GO Biological Processes	response to mechanical stimulus	-3.83258
GO:0007530	GO Biological Processes	sex determination	-3.78224
GO:0014013	GO Biological Processes	regulation of gliogenesis	-3.74434
GO:1905330	GO Biological Processes	regulation of morphogenesis of an epithelium	-3.72364
GO:0044772	GO Biological Processes	mitotic cell cycle phase transition	-3.70682
GO:0050807	GO Biological Processes	regulation of synapse organization	-3.69265
GO:0050854	GO Biological Processes	regulation of antigen receptor-mediated signaling pathway	-3.67687
GO:0097154	GO Biological Processes	GABAergic neuron differentiation	-3.66283
GO:0009415	GO Biological Processes	response to water	-3.66283
hsa00350	KEGG Pathway	Tyrosine metabolism	-3.64772
GO:0071312	GO Biological Processes	cellular response to alkaloid	-3.64772
WP3942	WikiPathways	PPAR signaling pathway	-3.63099
GO:0003013	GO Biological Processes	circulatory system process	-3.60281
GO:0030279	GO Biological Processes	negative regulation of ossification	-3.57993
GO:0048872	GO Biological Processes	homeostasis of number of cells	-3.56948
GO:0070345	GO Biological Processes	negative regulation of fat cell proliferation	-3.55234
GO:1901509	GO Biological Processes	regulation of endothelial tube morphogenesis	-3.55234
M5880	Canonical Pathways	NABA ECM AFFILIATED	-3.50177
GO:1903035	GO Biological Processes	negative regulation of response to wounding	-3.46168
GO:0007568	GO Biological Processes	aging	-3.43632
GO:0032872	GO Biological Processes	regulation of stress-activated MAPK cascade	-3.39992
GO:0014009	GO Biological Processes	glial cell proliferation	-3.39904
GO:0051092	GO Biological Processes	positive regulation of NF-kappaB transcription factor activity	-3.37558
GO:0017085	GO Biological Processes	response to insecticide	-3.31733
GO:0006545	GO Biological Processes	glycine biosynthetic process	-3.31733
GO:1900015	GO Biological Processes	regulation of cytokine production involved in inflammatory response	-3.29289
R-HSA-156711	Reactome Gene Sets	Polo-like kinase mediated events	-3.2826
GO:0045058	GO Biological Processes	T cell selection	-3.27172
WP289	WikiPathways	Myometrial relaxation and contraction pathways	-3.24984
GO:0006575	GO Biological Processes	cellular modified amino acid metabolic process	-3.2414
R-HSA-9658195	Reactome Gene Sets	Leishmania infection	-3.21834
GO:0031644	GO Biological Processes	regulation of nervous system process	-3.19991
GO:0097066	GO Biological Processes	response to thyroid hormone	-3.18989
GO:0070633	GO Biological Processes	transepithelial transport	-3.18989
GO:0005996	GO Biological Processes	monosaccharide metabolic process	-3.12966
GO:0060346	GO Biological Processes	bone trabecula formation	-3.12122
GO:1900122	GO Biological Processes	positive regulation of receptor binding	-3.12122
GO:0015727	GO Biological Processes	lactate transport	-3.12122
GO:0048147	GO Biological Processes	negative regulation of fibroblast proliferation	-3.11952
hsa04550	KEGG Pathway	Signaling pathways regulating pluripotency of stem cells	-3.07125
M129	Canonical Pathways	PID PLK1 PATHWAY	-3.05603
GO:0042886	GO Biological Processes	amide transport	-3.05232
GO:0045577	GO Biological Processes	regulation of B cell differentiation	-3.05193
GO:0040013	GO Biological Processes	negative regulation of locomotion	-3.04243
GO:0045664	GO Biological Processes	regulation of neuron differentiation	-3.00322
GO:1905477	GO Biological Processes	positive regulation of protein localization to membrane	-2.99698
GO:0055094	GO Biological Processes	response to lipoprotein particle	-2.98693
GO:0072210	GO Biological Processes	metanephric nephron development	-2.98693
R-HSA-3000480	Reactome Gene Sets	Scavenging by Class A Receptors	-2.97976
GO:0035461	GO Biological Processes	vitamin transmembrane transport	-2.97976
R-HSA-1247673	Reactome Gene Sets	Erythrocytes take up oxygen and release carbon dioxide	-2.95313
M255	Canonical Pathways	PID HIF1 TFPATHWAY	-2.93151
hsa04928	KEGG Pathway	Parathyroid hormone synthesis, secretion and action	-2.90837
R-HSA-397014	Reactome Gene Sets	Muscle contraction	-2.90158
GO:1901224	GO Biological Processes	positive regulation of NIK/NF-kappaB signaling	-2.89274
GO:0060563	GO Biological Processes	neuroepithelial cell differentiation	-2.89133
GO:0010634	GO Biological Processes	positive regulation of epithelial cell migration	-2.88319
GO:0044282	GO Biological Processes	small molecule catabolic process	-2.86742
WP4298	WikiPathways	Acute viral myocarditis	-2.86494
GO:0043457	GO Biological Processes	regulation of cellular respiration	-2.86249
hsa04512	KEGG Pathway	ECM-receptor interaction	-2.83283
WP1602	WikiPathways	Nicotine effect on dopaminergic neurons	-2.80803
GO:0010623	GO Biological Processes	programmed cell death involved in cell development	-2.80622
R-HSA-383280	Reactome Gene Sets	Nuclear Receptor transcription pathway	-2.77287
GO:0009119	GO Biological Processes	ribonucleoside metabolic process	-2.74972
GO:0030534	GO Biological Processes	adult behavior	-2.69559
GO:0014059	GO Biological Processes	regulation of dopamine secretion	-2.69544
GO:0008277	GO Biological Processes	regulation of G protein-coupled receptor signaling pathway	-2.67211
GO:0046660	GO Biological Processes	female sex differentiation	-2.66199
GO:0021871	GO Biological Processes	forebrain regionalization	-2.65482
GO:0071695	GO Biological Processes	anatomical structure maturation	-2.65475
GO:0019233	GO Biological Processes	sensory perception of pain	-2.64093
GO:0007009	GO Biological Processes	plasma membrane organization	-2.62589
R-HSA-6803157	Reactome Gene Sets	Antimicrobial peptides	-2.62097
hsa05207	KEGG Pathway	Chemical carcinogenesis - receptor activation	-2.61887
GO:0021536	GO Biological Processes	diencephalon development	-2.6075
M14	Canonical Pathways	PID AURORA B PATHWAY	-2.59209
R-HSA-76009	Reactome Gene Sets	Platelet Aggregation (Plug Formation)	-2.59209
GO:0060907	GO Biological Processes	positive regulation of macrophage cytokine production	-2.55894
hsa04310	KEGG Pathway	Wnt signaling pathway	-2.53331
R-HSA-210991	Reactome Gene Sets	Basigin interactions	-2.5168
WP2858	WikiPathways	Ectoderm differentiation	-2.51443
R-HSA-9006931	Reactome Gene Sets	Signaling by Nuclear Receptors	-2.49095
GO:0032530	GO Biological Processes	regulation of microvillus organization	-2.45296
WP2878	WikiPathways	PPAR-alpha pathway	-2.45268
GO:0014911	GO Biological Processes	positive regulation of smooth muscle cell migration	-2.44879
GO:0071364	GO Biological Processes	cellular response to epidermal growth factor stimulus	-2.40384
R-HSA-189445	Reactome Gene Sets	Metabolism of porphyrins	-2.39147
GO:0098760	GO Biological Processes	response to interleukin-7	-2.35617
GO:0042176	GO Biological Processes	regulation of protein catabolic process	-2.34217
R-HSA-1855204	Reactome Gene Sets	Synthesis of IP3 and IP4 in the cytosol	-2.33294
R-HSA-1483206	Reactome Gene Sets	Glycerophospholipid biosynthesis	-2.32818
hsa04068	KEGG Pathway	FoxO signaling pathway	-2.28473
GO:0007218	GO Biological Processes	neuropeptide signaling pathway	-2.27915
WP2361	WikiPathways	Gastric cancer network 1	-2.27689
R-HSA-5669034	Reactome Gene Sets	TNFs bind their physiological receptors	-2.27689
R-HSA-4419969	Reactome Gene Sets	Depolymerisation of the Nuclear Lamina	-2.26721
GO:0035358	GO Biological Processes	regulation of peroxisome proliferator activated receptor signaling pathway	-2.26721
GO:0016485	GO Biological Processes	protein processing	-2.2522
GO:0008045	GO Biological Processes	motor neuron axon guidance	-2.22314
M295	Canonical Pathways	SIG PIP3 SIGNALING IN CARDIAC MYOCTES	-2.21675
hsa04217	KEGG Pathway	Necroptosis	-2.21172
R-HSA-977225	Reactome Gene Sets	Amyloid fiber formation	-2.20837
GO:0010543	GO Biological Processes	regulation of platelet activation	-2.19726
hsa00280	KEGG Pathway	Valine, leucine and isoleucine degradation	-2.19726
GO:0007589	GO Biological Processes	body fluid secretion	-2.18554
GO:0010919	GO Biological Processes	regulation of inositol phosphate biosynthetic process	-2.18496
P06664	PANTHER Pathway	Gonadotropin-releasing hormone receptor pathway	-2.18496
R-HSA-391160	Reactome Gene Sets	Signal regulatory protein family interactions	-2.18496
GO:0007635	GO Biological Processes	chemosensory behavior	-2.18496
hsa04210	KEGG Pathway	Apoptosis	-2.18024
GO:0051235	GO Biological Processes	maintenance of location	-2.17459
GO:0090102	GO Biological Processes	cochlea development	-2.1592
R-HSA-2980736	Reactome Gene Sets	Peptide hormone metabolism	-2.14258
GO:0044403	GO Biological Processes	biological process involved in symbiotic interaction	-2.13838
GO:0071772	GO Biological Processes	response to BMP	-2.06778
GO:0002244	GO Biological Processes	hematopoietic progenitor cell differentiation	-2.06778
GO:0007096	GO Biological Processes	regulation of exit from mitosis	-2.03729
GO:0031643	GO Biological Processes	positive regulation of myelination	-2.03729
R-HSA-9675108	Reactome Gene Sets	Nervous system development	-2.03235
GO:0010506	GO Biological Processes	regulation of autophagy	-2.01853

## Sheet: Supplementary Table6
Supplementary Table6: TR-miRNAs by comparing RCC tumors with controls
Genes	baseMean	log2FoldChange	lfcSE	stat	pvalue	padj
hsa-let-7b-5p	3545.99	-1.03361	0.201185	-5.13759	2.78287e-07	5.49053e-06
hsa-let-7c-5p	1442.47	-1.45098	0.341255	-4.2519	2.11963e-05	0.000197303
hsa-let-7e-5p	979.134	-1.02948	0.242539	-4.24459	2.18989e-05	0.000199827
hsa-let-7g-5p	3364.19	-1.03418	0.220339	-4.69359	2.68457e-06	3.43813e-05
hsa-let-7i-3p	23.047	1.00847	0.398141	2.53295	0.0113108	0.0410792
hsa-let-7i-5p	2894.2	1.26133	0.333819	3.77847	0.000157793	0.00107653
hsa-miR-106a-5p	6.10081	-2.85529	0.401663	-7.10867	1.17164e-12	7.77542e-11
hsa-miR-106b-3p	122.539	2.12873	0.316004	6.7364	1.62355e-11	6.23785e-10
hsa-miR-106b-5p	111.722	1.44791	0.270009	5.36247	8.20909e-08	1.76254e-06
hsa-miR-107	244.559	-1.08354	0.318356	-3.40355	0.00066517	0.00354434
hsa-miR-10a-3p	17.2919	-1.185	0.268394	-4.41514	1.00943e-05	0.000105269
hsa-miR-10a-5p	37989.9	-1.63957	0.283634	-5.78057	7.44475e-09	1.94095e-07
hsa-miR-10b-3p	32.0829	-1.20876	0.323777	-3.73331	0.000188983	0.00126567
hsa-miR-10b-5p	150370	-1.66113	0.333896	-4.97499	6.52494e-07	1.03548e-05
hsa-miR-1185-5p	0.922187	-2.03553	0.7866	-2.58775	0.00966042	0.0363511
hsa-miR-1228-3p	1.57542	3.15788	1.14976	2.74655	0.00602266	0.0249342
hsa-miR-124-3p	1.6106	-2.59064	0.602379	-4.30067	1.7028e-05	0.000161435
hsa-miR-1248	177.058	3.70659	1.23326	3.00552	0.00265125	0.0118737
hsa-miR-1249-3p	4.94419	2.06531	0.602343	3.42879	0.000606278	0.0033785
hsa-miR-1251-5p	3.00253	-4.30278	0.63744	-6.75009	1.47758e-11	5.99239e-10
hsa-miR-1270	17.8246	2.29495	0.532761	4.30766	1.64993e-05	0.000158481
hsa-miR-1271-5p	7.66581	3.28564	0.665951	4.93375	8.0665e-07	1.22678e-05
hsa-miR-1275	5.63124	1.35868	0.547929	2.47967	0.0131506	0.0457139
hsa-miR-129-1-3p	0.425095	-2.86119	1.12279	-2.5483	0.0108251	0.0397101
hsa-miR-129-5p	1.03049	-2.69782	0.886701	-3.04254	0.00234592	0.0108919
hsa-miR-1304-3p	4.5161	1.7615	0.653682	2.69474	0.00704443	0.0274996
hsa-miR-130b-3p	39.8981	2.48448	0.444976	5.58339	2.35871e-08	5.55437e-07
hsa-miR-130b-5p	7.51834	1.38857	0.403798	3.43877	0.000584354	0.00328137
hsa-miR-135a-5p	37.6615	-4.06318	0.846215	-4.80159	1.57411e-06	2.2982e-05
hsa-miR-136-3p	46.6323	-1.4554	0.53582	-2.71622	0.00660323	0.0267921
hsa-miR-136-5p	13.4771	-1.68502	0.559986	-3.00905	0.0026207	0.0118093
hsa-miR-138-5p	27.5778	-3.48861	0.824358	-4.23191	2.31718e-05	0.000208833
hsa-miR-139-3p	1.77842	-2.43891	0.515951	-4.72701	2.27852e-06	3.08022e-05
hsa-miR-141-3p	170.835	-4.14784	0.456555	-9.08509	1.0361e-19	1.89089e-17
hsa-miR-141-5p	1.81669	-4.64754	0.70227	-6.61788	3.64388e-11	1.26668e-09
hsa-miR-142-3p	207.699	2.57278	0.461333	5.57684	2.44931e-08	5.5875e-07
hsa-miR-142-5p	3519.63	2.48326	0.36614	6.78225	1.18316e-11	5.08063e-10
hsa-miR-144-3p	396.515	2.7208	0.785928	3.46189	0.000536388	0.00303538
hsa-miR-1468-5p	22.8249	-1.47848	0.373736	-3.95595	7.6232e-05	0.000573705
hsa-miR-146a-5p	777.929	1.5717	0.384041	4.09253	4.26689e-05	0.000332876
hsa-miR-146b-3p	50.7798	1.56371	0.489502	3.19448	0.00140081	0.00686301
hsa-miR-146b-5p	3716.96	1.68021	0.479833	3.50166	0.000462369	0.00268723
hsa-miR-147b	3.0735	3.53116	1.0174	3.47075	0.000519	0.00295992
hsa-miR-150-5p	500.884	1.56837	0.504725	3.10738	0.00188752	0.00894734
hsa-miR-153-3p	6.6095	2.35479	0.569562	4.13438	3.55913e-05	0.000285512
hsa-miR-155-5p	747.503	4.07082	0.481667	8.45152	2.8754e-17	2.99863e-15
hsa-miR-15a-5p	352.873	1.07766	0.257774	4.18062	2.9072e-05	0.000249677
hsa-miR-15b-3p	10.9835	1.57332	0.517356	3.04107	0.00235742	0.0108919
hsa-miR-15b-5p	115.567	1.22848	0.348557	3.52447	0.000424334	0.0025184
hsa-miR-16-2-3p	51.372	1.76928	0.547136	3.23371	0.00122192	0.0061096
hsa-miR-16-5p	5649.28	1.192	0.253921	4.69436	2.67438e-06	3.43813e-05
hsa-miR-181c-3p	39.1677	1.05972	0.390613	2.71298	0.00666814	0.0267921
hsa-miR-181c-5p	688.673	1.10943	0.349337	3.17581	0.00149417	0.00727162
hsa-miR-181d-5p	78.0662	1.31299	0.390257	3.36441	0.000767069	0.00394645
hsa-miR-184	11.8047	-5.55625	0.631407	-8.79979	1.37077e-18	2.00132e-16
hsa-miR-187-3p	7.10763	-3.34454	0.626946	-5.33465	9.57308e-08	1.99667e-06
hsa-miR-188-3p	1.50229	-1.82452	0.577205	-3.16095	0.00157254	0.00760233
hsa-miR-188-5p	7.29703	-1.89154	0.308026	-6.14085	8.20792e-10	2.39671e-08
hsa-miR-18a-5p	17.3542	1.45661	0.410531	3.54812	0.000387996	0.00236031
hsa-miR-190a-3p	3.59724	-2.27021	0.471888	-4.81092	1.50236e-06	2.2382e-05
hsa-miR-190a-5p	276.028	-3.43493	0.456198	-7.52949	5.094e-14	4.1318e-12
hsa-miR-1910-5p	0.735463	2.82909	1.04976	2.69498	0.00703924	0.0274996
hsa-miR-192-3p	6.19191	-1.83886	0.500471	-3.67426	0.000238537	0.00155355
hsa-miR-192-5p	30510.6	-1.7908	0.453924	-3.94516	7.97467e-05	0.000588031
hsa-miR-193a-3p	44.7193	1.71231	0.373132	4.58902	4.45333e-06	5.07958e-05
hsa-miR-194-3p	8.50618	-2.26248	0.552228	-4.097	4.18544e-05	0.000332105
hsa-miR-194-5p	1177.98	-1.80054	0.45227	-3.98112	6.85904e-05	0.000521573
hsa-miR-197-3p	253.086	1.73747	0.495201	3.50861	0.000450454	0.00265187
hsa-miR-19a-3p	82.9752	1.14107	0.293709	3.88505	0.00010231	0.00072511
hsa-miR-200a-3p	266.454	-1.5623	0.334362	-4.67249	2.97572e-06	3.64547e-05
hsa-miR-200a-5p	10.7697	-1.6874	0.399149	-4.2275	2.36306e-05	0.00021037
hsa-miR-200b-3p	456.088	-1.51046	0.327635	-4.61019	4.02302e-06	4.66159e-05
hsa-miR-200b-5p	5.99351	-1.44111	0.474782	-3.0353	0.00240294	0.0109857
hsa-miR-200c-3p	44.2897	-5.35559	0.451268	-11.8679	1.73821e-32	6.34446e-30
hsa-miR-204-5p	3697.08	-2.59383	0.761176	-3.40767	0.000655205	0.00354296
hsa-miR-20b-5p	14.081	-2.85144	0.406611	-7.01271	2.33737e-12	1.21877e-10
hsa-miR-21-3p	1614.78	2.31769	0.370221	6.26028	3.84297e-10	1.1689e-08
hsa-miR-21-5p	34243.9	2.19657	0.311758	7.04576	1.84455e-12	1.03578e-10
hsa-miR-210-3p	510.137	4.03224	0.310402	12.9904	1.38711e-38	1.01259e-35
hsa-miR-210-5p	33.8848	3.5171	0.514517	6.83573	8.15857e-12	3.72235e-10
hsa-miR-212-5p	3.03337	1.59824	0.582175	2.74529	0.00604569	0.0249342
hsa-miR-215-5p	137.427	-1.47368	0.412474	-3.57277	0.000353224	0.00220388
hsa-miR-216b-5p	1.85801	-5.45852	1.07323	-5.08606	3.65586e-07	6.35424e-06
hsa-miR-217	1.95133	-2.9869	0.981977	-3.04173	0.00235227	0.0108919
hsa-miR-218-5p	44.6351	-1.99348	0.479438	-4.15795	3.21122e-05	0.00026891
hsa-miR-223-3p	202.76	2.60863	0.622545	4.19027	2.78627e-05	0.000242141
hsa-miR-223-5p	4.06769	3.88562	0.98349	3.95085	7.78757e-05	0.000580095
hsa-miR-224-3p	4.68796	2.79623	0.711522	3.92993	8.49699e-05	0.00062028
hsa-miR-224-5p	46.6278	3.16805	0.520205	6.08999	1.12915e-09	3.17029e-08
hsa-miR-2277-3p	1.34135	3.5175	1.19535	2.94264	0.00325426	0.0143109
hsa-miR-2277-5p	4.50111	2.54325	0.610659	4.16476	3.11679e-05	0.000264565
hsa-miR-2355-5p	8.36169	1.45064	0.395592	3.667	0.000245413	0.0015715
hsa-miR-23a-3p	780.596	1.02252	0.215442	4.74615	2.07328e-06	2.85565e-05
hsa-miR-24-2-5p	26.2714	1.30743	0.256847	5.09031	3.57476e-07	6.35424e-06
hsa-miR-25-3p	1389.61	1.05887	0.213934	4.9495	7.44041e-07	1.15564e-05
hsa-miR-25-5p	3.16657	2.02553	0.794723	2.54872	0.0108119	0.0397101
hsa-miR-27a-3p	2644.99	1.1413	0.202426	5.63812	1.71917e-08	4.18331e-07
hsa-miR-29b-2-5p	4.63002	-1.17654	0.346689	-3.39365	0.00068967	0.00364487
hsa-miR-29c-5p	20.7109	-1.05383	0.292318	-3.60508	0.000312063	0.00196384
hsa-miR-301b-3p	12.5499	1.60599	0.344865	4.65687	3.21055e-06	3.84214e-05
hsa-miR-30a-3p	1322.07	-1.80073	0.342405	-5.25906	1.44796e-07	2.93615e-06
hsa-miR-30a-5p	43242.6	-1.82644	0.365074	-5.00294	5.64626e-07	9.36766e-06
hsa-miR-30b-3p	5.58847	-2.96963	0.406928	-7.29767	2.92798e-13	2.13742e-11
hsa-miR-30b-5p	1733.88	-2.27668	0.22731	-10.0158	1.29936e-23	3.16176e-21
hsa-miR-30c-1-3p	7.42728	-1.21927	0.348781	-3.49581	0.000472627	0.00271667
hsa-miR-30c-2-3p	87.3389	-1.93291	0.308135	-6.27293	3.54311e-10	1.12455e-08
hsa-miR-30c-5p	2748.47	-1.8032	0.254446	-7.08677	1.37278e-12	8.35109e-11
hsa-miR-30d-3p	51.6267	-1.23128	0.216818	-5.67888	1.35583e-08	3.41296e-07
hsa-miR-3176	3.56605	2.18003	0.698765	3.11983	0.00180955	0.0086338
hsa-miR-32-3p	3.98448	-2.17429	0.33198	-6.54946	5.77471e-11	1.91615e-09
hsa-miR-320a	575.661	1.17546	0.345291	3.40426	0.000663434	0.00354434
hsa-miR-320b	29.7224	2.31841	0.552191	4.19857	2.68608e-05	0.000236246
hsa-miR-320d	2.21767	2.33572	0.917466	2.54583	0.0109017	0.0397911
hsa-miR-326	13.6884	1.46087	0.397821	3.67219	0.000240481	0.00155355
hsa-miR-330-3p	4.91983	1.79832	0.52683	3.41347	0.000641421	0.00352122
hsa-miR-330-5p	13.0747	1.40845	0.340136	4.14084	3.46042e-05	0.000283686
hsa-miR-331-3p	113.103	1.50837	0.425702	3.54325	0.000395232	0.00238445
hsa-miR-331-5p	4.35442	1.28557	0.445799	2.88374	0.00392983	0.0168751
hsa-miR-339-5p	11.9903	1.47804	0.355658	4.15579	3.24165e-05	0.00026891
hsa-miR-33b-5p	22.5196	2.10878	0.489014	4.3123	1.61565e-05	0.000157257
hsa-miR-342-3p	292.815	1.72866	0.347463	4.9751	6.52135e-07	1.03548e-05
hsa-miR-342-5p	9.37253	1.71843	0.461428	3.72416	0.000195966	0.0013005
hsa-miR-34a-3p	3.95597	4.68196	0.913802	5.1236	2.99755e-07	5.61079e-06
hsa-miR-34a-5p	286.521	1.37111	0.302349	4.53486	5.76428e-06	6.28048e-05
hsa-miR-34b-5p	2.0585	3.39395	1.04666	3.24264	0.00118427	0.0059622
hsa-miR-34c-3p	2.00825	3.22979	1.19075	2.71241	0.00667967	0.0267921
hsa-miR-34c-5p	26.2471	3.31743	0.801624	4.13839	3.4975e-05	0.000283686
hsa-miR-3609	8.28394	2.36572	0.740089	3.19653	0.00139092	0.00686064
hsa-miR-362-5p	32.4105	-2.61669	0.377438	-6.93276	4.12718e-12	2.00856e-10
hsa-miR-363-3p	153.43	-1.48659	0.380236	-3.90964	9.24328e-05	0.000661529
hsa-miR-365a-3p	32.5939	1.10859	0.426063	2.60195	0.00926965	0.0350614
hsa-miR-378a-3p	721.711	-1.15662	0.309285	-3.73965	0.000184278	0.00124558
hsa-miR-429	155.558	-1.45521	0.35614	-4.08606	4.38756e-05	0.000337149
hsa-miR-4510	2.62655	-1.23228	0.382402	-3.22246	0.00127094	0.00631149
hsa-miR-451a	3712.54	2.35256	0.748921	3.14127	0.00168217	0.00807885
hsa-miR-452-3p	6.41405	2.52316	0.616687	4.09148	4.28635e-05	0.000332876
hsa-miR-452-5p	31.9529	1.82215	0.465302	3.91606	9.00082e-05	0.000650554
hsa-miR-4634	9.77398	2.70155	0.764533	3.53359	0.000409958	0.00245303
hsa-miR-4746-5p	1.62717	3.30384	1.22935	2.68747	0.00719952	0.0279556
hsa-miR-4767	0.772879	2.84713	1.02848	2.76828	0.00563532	0.0235073
hsa-miR-484	307.433	1.067	0.223841	4.76678	1.87196e-06	2.62794e-05
hsa-miR-500a-3p	208.186	-1.52579	0.258286	-5.90737	3.47603e-09	9.39816e-08
hsa-miR-500a-5p	2.3104	-1.71599	0.449225	-3.81988	0.000133516	0.000919497
hsa-miR-500b-5p	2.48554	-1.68218	0.457822	-3.67431	0.000238489	0.00155355
hsa-miR-501-5p	4.73772	-1.12716	0.416514	-2.70618	0.0068062	0.0271504
hsa-miR-502-5p	2.96807	-1.28661	0.38859	-3.31097	0.000929732	0.00474618
hsa-miR-508-3p	8.03635	-5.02436	0.75228	-6.67884	2.40837e-11	8.79055e-10
hsa-miR-508-5p	0.955989	-3.91741	0.769771	-5.08906	3.59848e-07	6.35424e-06
hsa-miR-509-3-5p	1.62835	-4.15005	0.883962	-4.69483	2.66823e-06	3.43813e-05
hsa-miR-509-3p	7.55129	-3.55604	0.779715	-4.56069	5.09863e-06	5.66012e-05
hsa-miR-509-5p	0.620658	-3.64766	1.12177	-3.2517	0.00114716	0.00581549
hsa-miR-510-5p	0.400355	-3.39932	1.36743	-2.48592	0.0129218	0.0451334
hsa-miR-513a-5p	1.08012	-3.82726	0.839326	-4.55992	5.11737e-06	5.66012e-05
hsa-miR-514a-3p	8.56951	-5.23749	0.646539	-8.10082	5.45916e-16	4.98148e-14
hsa-miR-514a-5p	0.866515	-4.33756	1.19857	-3.61895	0.000295802	0.0018777
hsa-miR-532-5p	350.945	-1.14585	0.211898	-5.40754	6.3896e-08	1.41346e-06
hsa-miR-548ba	1.60366	-2.00149	0.765672	-2.61403	0.00894804	0.0340212
hsa-miR-550a-3p	1.46594	3.18221	1.04861	3.03469	0.00240782	0.0109857
hsa-miR-574-3p	181.414	1.15973	0.339817	3.41281	0.00064297	0.00352122
hsa-miR-576-5p	4.7785	1.54629	0.455874	3.39193	0.000694023	0.00364487
hsa-miR-584-5p	13.3831	2.45593	0.479301	5.12399	2.99134e-07	5.61079e-06
hsa-miR-590-3p	17.3409	1.01978	0.377541	2.7011	0.00691108	0.0272708
hsa-miR-592	10.7566	3.42798	0.676144	5.0699	3.98023e-07	6.75714e-06
hsa-miR-599	2.97936	4.34434	1.53567	2.82896	0.00466992	0.01982
hsa-miR-625-3p	5.397	1.84081	0.525821	3.50082	0.000463824	0.00268723
hsa-miR-625-5p	4.94278	1.52235	0.574302	2.65079	0.0080304	0.0310169
hsa-miR-629-5p	8.87358	1.22875	0.421681	2.91394	0.00356897	0.0156009
hsa-miR-6503-3p	2.07764	3.34236	0.97977	3.41138	0.000646361	0.00352122
hsa-miR-660-3p	0.986383	-1.90478	0.70133	-2.71596	0.00660846	0.0267921
hsa-miR-660-5p	220.871	-1.80619	0.213312	-8.46737	2.50991e-17	2.99863e-15
hsa-miR-6762-3p	0.493186	-2.32556	0.836404	-2.78043	0.00542874	0.0227757
hsa-miR-6842-3p	2.48327	-1.3527	0.467535	-2.89326	0.00381261	0.0165667
hsa-miR-766-3p	6.07315	1.29975	0.519747	2.50073	0.0123937	0.0441337
hsa-miR-7704	16.9787	1.04833	0.397282	2.63875	0.00832127	0.0319712
hsa-miR-7705	2.57949	1.39399	0.563234	2.47497	0.0133247	0.0460996
hsa-miR-7974	2.7828	3.70164	1.22221	3.02864	0.00245659	0.0111386
hsa-miR-7977	18.0689	1.41969	0.50025	2.83796	0.0045403	0.0193825
hsa-miR-873-3p	0.78526	-2.73816	0.813912	-3.3642	0.000767667	0.00394645
hsa-miR-873-5p	1.699	-2.55186	0.546311	-4.67108	2.99627e-06	3.64547e-05
hsa-miR-874-3p	30.5886	-1.48025	0.320259	-4.62205	3.7997e-06	4.47384e-05
hsa-miR-874-5p	7.83563	-1.15033	0.449638	-2.55834	0.0105172	0.0389725
hsa-miR-885-5p	3.91327	4.22031	1.0971	3.8468	0.00011967	0.000831989
hsa-miR-887-3p	21.805	1.09738	0.308918	3.55234	0.00038182	0.00235175
hsa-miR-888-5p	0.849701	-4.19063	0.955322	-4.38661	1.15131e-05	0.000118374
hsa-miR-891a-5p	13.532	-4.30646	0.919595	-4.68299	2.82716e-06	3.55832e-05
hsa-miR-892a	1.12701	-4.18379	0.966225	-4.33004	1.49083e-05	0.000147068
hsa-miR-92b-3p	1567.47	1.30618	0.291897	4.47479	7.64852e-06	8.21091e-05
hsa-miR-93-3p	11.1744	1.29902	0.336049	3.86557	0.000110831	0.000777949
hsa-miR-93-5p	680.817	1.03309	0.232991	4.43403	9.24889e-06	9.78506e-05
hsa-miR-941	190.034	1.23865	0.454496	2.72533	0.00642368	0.0263443
hsa-miR-98-3p	17.5143	-1.01213	0.340307	-2.97416	0.00293792	0.0129981
hsa-miR-99b-5p	5516.38	1.12986	0.437763	2.58099	0.00985179	0.036881

## Sheet: Supplementary Table7
Supplementary Table7: Prognosis-related TIR-lncRNAs by using univariate Cox regression analysis
Genes	HR	HR.95L	HR.95H	pvalue
ENSG00000204044.6	6.6	2.4	18	0.00029
ENSG00000224959.1	1.5	1.1	2.1	0.018
ENSG00000232527.7	1.9	1	3.7	0.041
ENSG00000279191.1	2.2	1.1	4.6	0.034
MSTRG.35867	1.9	1	3.5	0.048
MSTRG.70897	1.7	1.2	2.5	0.0049
NR_024365.1	3500	4.2	2900000	0.017
XLOC_041646	1.8	1	3.3	0.041
XLOC_041663	1.5	1	2.3	0.031
XLOC_041668	1.6	1.1	2.3	0.027
XLOC_045771	1.5	1	2.1	0.047
XLOC_048950	1.7	1.1	2.7	0.03
XLOC_067316	1.5	1	2.3	0.036
XLOC_070224	2.5	1.4	4.3	0.0013
XLOC_070404	1.5	1.1	2.1	0.019
XLOC_084557	1.6	1	2.5	0.035
XLOC_098565	2.4	1.2	4.8	0.016
XLOC_109573	2.7	1.3	5.3	0.0058
XR_245039.2	1.6	1.1	2.3	0.014
XR_940332.1	1.6	1.1	2.3	0.012
XR_947132.1	1.9	1	3.8	0.049
ENSG00000177133.10	0.62	0.43	0.9	0.011
ENSG00000197308.8	0.24	0.075	0.78	0.018
ENSG00000224269.1	0.7	0.48	1	0.048
ENSG00000224652.1	0.16	0.03	0.84	0.031
ENSG00000226403.1	0.49	0.28	0.85	0.011
ENSG00000233154.5	0.61	0.39	0.97	0.036
ENSG00000257378.1	0.68	0.5	0.93	0.014
ENSG00000279537.1	0.051	0.0029	0.92	0.044
ENSG00000281769.1	0.13	0.022	0.7	0.018
MSTRG.17431	0.29	0.096	0.9	0.033
MSTRG.21844	0.6	0.36	0.97	0.038
MSTRG.24136	0.062	0.0069	0.56	0.013
MSTRG.56808	0.12	0.024	0.6	0.0097
MSTRG.65375	0.16	0.028	0.91	0.038
MSTRG.7462	0.24	0.065	0.92	0.037
NR_047479.2	0.24	0.1	0.56	0.001
NR_110869.1	0.15	0.03	0.76	0.022
XLOC_003139	0.47	0.22	0.98	0.043
XLOC_029707	0.11	0.015	0.77	0.026
XLOC_044665	0.34	0.12	0.96	0.042
XLOC_045741	0.27	0.082	0.92	0.036
XLOC_049351	0.29	0.097	0.89	0.031
XLOC_053914	0.37	0.15	0.93	0.034
XLOC_067970	0.0022	6.5e	6	0.04
XLOC_070526	0.37	0.15	0.93	0.035
XLOC_082416	0.0023	9e	6	0.033
XLOC_089879	0.32	0.11	0.96	0.041
XLOC_090703	0.44	0.2	0.97	0.042
XLOC_107880	0.32	0.1	0.95	0.041
XLOC_127976	0.43	0.2	0.94	0.033
XLOC_128251	0.36	0.14	0.98	0.046
XLOC_136802	0.22	0.053	0.89	0.033
XLOC_140712	0.14	0.026	0.71	0.018
XLOC_150060	0.17	0.031	0.91	0.038
XR_922795.1	0.006	4.1e	5	0.045
XR_928224.1	0.11	0.011	0.99	0.049
XR_928403.1	0.24	0.063	0.95	0.042
XR_936840.1	0.4	0.18	0.87	0.02
XR_942752.1	0.072	0.0069	0.75	0.027
XR_945992.1	0.34	0.12	0.9	0.03
XR_947691.1	0.04	0.0016	0.95	0.047
